# Supplementary material for: Thickness of the cerebral cortex shows positive association with blood levels of triacylglycerols carrying 18-carbon fatty acids
Source: Commun Biol. 2020 Aug 20;3:456. doi: 10.1038/s42003-020-01189-5 (PMC7441395; doi:10.1038/s42003-020-01189-5)
Supplement: Supplementary file 2 — Supplementary Data 1 [file 42003_2020_1189_MOESM2_ESM.xlsx]

## Sheet: Sheet1
				Association with cortical thickness					Association with cortical thickness
	Concentration [mM]			adj. age, sex [SD]					adj. age, sex, APOE [SD]
Triacylglycerol	Mean	SD		Beta	SE	P	N		Beta	SE	P	N
TAG36:0FA12:0	0.0821	0.3755		0.0263	0.0469	0.5750	441		0.0247	0.0471	0.6000	432
TAG38:0FA12:0	0.1148	0.3618		0.0782	0.0462	0.0917	441		0.0778	0.0466	0.0955	432
TAG40:0FA12:0	0.1859	0.674		0.0325	0.0469	0.4892	440		0.0350	0.0470	0.4577	431
TAG40:0FA14:0	0.1821	0.3979		0.0820	0.0464	0.0781	441		0.0865	0.0468	0.0652	432
TAG40:0FA16:0	0.2668	0.6131		0.0338	0.0471	0.4735	441		0.0381	0.0473	0.4215	432
TAG42:0FA12:0	0.3891	0.9377		0.0506	0.0473	0.2855	440		0.0549	0.0474	0.2473	431
TAG42:0FA14:0	0.4915	0.9956		0.0455	0.0474	0.3376	441		0.0506	0.0476	0.2884	432
TAG42:0FA16:0	0.8303	1.6676		0.0646	0.0470	0.1702	441		0.0702	0.0472	0.1379	432
TAG42:1FA12:0	0.3444	0.9759		0.0358	0.0469	0.4459	441		0.0385	0.0470	0.4129	432
TAG42:1FA14:0	0.2384	0.3873		0.0484	0.0470	0.3033	441		0.0555	0.0473	0.2416	432
TAG42:1FA16:0	0.459	0.9513		0.0528	0.0472	0.2639	441		0.0601	0.0475	0.2066	432
TAG42:1FA16:1	0.2128	0.3806		0.0825	0.0467	0.0782	441		0.0908	0.0471	0.0544	432
TAG42:1FA18:1	0.3913	0.794		0.0364	0.0472	0.4408	441		0.0395	0.0474	0.4052	432
TAG42:2FA12:0	0.1167	0.4084		0.0411	0.0473	0.3852	440		0.0427	0.0474	0.3683	431
TAG42:2FA18:2	0.188	0.3718		0.0841	0.0463	0.0699	441		0.0855	0.0466	0.0675	432
TAG44:0FA12:0	0.8273	1.5994		0.0475	0.0472	0.3147	441		0.0522	0.0474	0.2712	432
TAG44:0FA14:0	1.7072	2.8173		0.0464	0.0472	0.3259	441		0.0544	0.0475	0.2534	432
TAG44:0FA16:0	2.5252	4.4557		0.0463	0.0474	0.3293	441		0.0522	0.0476	0.2731	432
TAG44:0FA18:0	1.193	0.7781		0.1162	0.0460	0.0119	441		0.1253	0.0465	0.0074	432
TAG44:1FA12:0	1.0501	1.7706		0.0501	0.0471	0.2886	441		0.0568	0.0474	0.2318	432
TAG44:1FA14:0	1.2642	1.934		0.0488	0.0472	0.3021	441		0.0566	0.0475	0.2344	432
TAG44:1FA14:1	0.3178	0.5695		0.0515	0.0474	0.2780	441		0.0625	0.0479	0.1923	432
TAG44:1FA16:0	1.7635	2.7919		0.0624	0.0475	0.1894	441		0.0702	0.0478	0.1424	432
TAG44:1FA16:1	0.7171	1.1404		0.0442	0.0472	0.3498	441		0.0520	0.0476	0.2749	432
TAG44:1FA18:1	1.4185	2.0278		0.0731	0.0470	0.1204	441		0.0789	0.0472	0.0954	432
TAG44:2FA12:0	0.3674	0.6044		0.0694	0.0473	0.1429	441		0.0758	0.0476	0.1117	432
TAG44:2FA14:0	0.3495	0.5455		0.0635	0.0470	0.1776	441		0.0704	0.0473	0.1376	432
TAG44:2FA16:0	0.5621	0.825		0.0854	0.0476	0.0736	441		0.0926	0.0480	0.0546	432
TAG44:2FA16:1	0.3344	0.4715		0.0531	0.0473	0.2621	441		0.0612	0.0477	0.2008	432
TAG44:2FA18:1	0.3992	0.4999		0.0634	0.0472	0.1801	441		0.0713	0.0477	0.1354	432
TAG44:2FA18:2	0.6171	0.9014		0.0903	0.0472	0.0561	441		0.0935	0.0474	0.0494	432
TAG44:3FA18:2	0.1662	0.1935		0.0770	0.0473	0.1047	441		0.0829	0.0478	0.0835	432
TAG45:0FA14:0	0.2449	0.3601		0.0481	0.0474	0.3108	441		0.0581	0.0478	0.2244	432
TAG45:0FA15.0	0.2296	0.329		0.0467	0.0472	0.3234	441		0.0562	0.0475	0.2382	432
TAG45:0FA16:0	0.3566	0.4994		0.0475	0.0474	0.3167	441		0.0563	0.0477	0.2386	432
TAG45:1FA15.0	0.1827	0.2393		0.0420	0.0473	0.3754	441		0.0525	0.0476	0.2708	432
TAG45:1FA16:0	0.2332	0.2727		0.0595	0.0472	0.2081	441		0.0658	0.0475	0.1671	432
TAG45:1FA18:1	0.1933	0.2232		0.0740	0.0470	0.1158	441		0.0819	0.0473	0.0840	432
TAG46:0FA12:0	0.5001	0.8835		0.0446	0.0473	0.3465	441		0.0501	0.0475	0.2922	432
TAG46:0FA14:0	4.0416	5.9501		0.0414	0.0474	0.3827	441		0.0494	0.0477	0.3013	432
TAG46:0FA16:0	8.5808	12.8947		0.0408	0.0475	0.3909	441		0.0489	0.0478	0.3070	432
TAG46:0FA18:0	0.5614	0.9754		0.0428	0.0474	0.3665	441		0.0499	0.0476	0.2958	432
TAG46:1FA12:0	3.2745	4.7963		0.0546	0.0475	0.2504	441		0.0597	0.0477	0.2110	432
TAG46:1FA14:0	6.0231	7.0749		0.0458	0.0472	0.3328	441		0.0558	0.0476	0.2416	432
TAG46:1FA14:1	0.7747	1.2791		0.0373	0.0475	0.4335	441		0.0461	0.0479	0.3358	432
TAG46:1FA16:0	8.0345	11.0636		0.0419	0.0476	0.3783	441		0.0506	0.0479	0.2909	432
TAG46:1FA16:1	3.1233	4.3874		0.0306	0.0474	0.5199	441		0.0407	0.0478	0.3946	432
TAG46:1FA18:0	0.2512	0.304		0.0596	0.0474	0.2091	441		0.0680	0.0478	0.1553	432
TAG46:1FA18:1	5.6211	7.1193		0.0574	0.0473	0.2250	441		0.0644	0.0475	0.1755	432
TAG46:2FA12:0	2.0738	2.7376		0.0682	0.0476	0.1522	441		0.0738	0.0478	0.1239	432
TAG46:2FA14:0	2.3307	2.3939		0.0703	0.0473	0.1375	441		0.0806	0.0478	0.0928	432
TAG46:2FA14:1	1.0148	1.3959		0.0354	0.0474	0.4560	441		0.0466	0.0479	0.3314	432
TAG46:2FA16:0	2.4688	3.1738		0.0602	0.0476	0.2064	441		0.0674	0.0479	0.1597	432
TAG46:2FA16:1	2.2398	2.8722		0.0330	0.0474	0.4873	441		0.0436	0.0479	0.3626	432
TAG46:2FA18:1	2.1925	2.1935		0.0660	0.0472	0.1627	441		0.0751	0.0475	0.1146	432
TAG46:2FA18:2	2.4906	3.1282		0.0824	0.0473	0.0826	441		0.0871	0.0476	0.0681	432
TAG46:3FA12:0	0.4799	0.5929		0.0743	0.0476	0.1188	441		0.0792	0.0479	0.0991	432
TAG46:3FA14:0	0.4109	0.4156		0.0852	0.0473	0.0722	441		0.0939	0.0478	0.0503	432
TAG46:3FA14:1	0.2742	0.2934		0.0575	0.0472	0.2235	441		0.0675	0.0478	0.1588	432
TAG46:3FA16:0	0.3708	0.423		0.0919	0.0472	0.0523	441		0.0987	0.0476	0.0389	432
TAG46:3FA16:1	0.4826	0.5275		0.0520	0.0475	0.2747	441		0.0605	0.0480	0.2081	432
TAG46:3FA18:1	0.4163	0.3888		0.0936	0.0473	0.0483	441		0.1001	0.0477	0.0366	432
TAG46:3FA18:2	0.8913	0.8618		0.0875	0.0475	0.0660	441		0.0955	0.0479	0.0468	432
TAG46:3FA18:3	0.384	0.4999		0.0907	0.0473	0.0558	441		0.0951	0.0476	0.0463	432
TAG46:4FA18:2	0.1653	0.1632		0.1199	0.0470	0.0112	441		0.1240	0.0474	0.0092	432
TAG47:0FA14:0	0.2972	0.387		0.0461	0.0473	0.3297	441		0.0555	0.0476	0.2444	432
TAG47:0FA15.0	0.6223	0.7739		0.0379	0.0473	0.4241	441		0.0472	0.0476	0.3217	432
TAG47:0FA16:0	1.4338	1.861		0.0422	0.0474	0.3742	441		0.0516	0.0477	0.2804	432
TAG47:0FA17.0	0.3373	0.3715		0.0359	0.0477	0.4519	441		0.0459	0.0481	0.3398	432
TAG47:1FA14:0	0.7903	0.8037		0.0497	0.0471	0.2919	441		0.0604	0.0475	0.2036	432
TAG47:1FA15.0	0.8798	0.8929		0.0465	0.0473	0.3261	441		0.0580	0.0476	0.2242	432
TAG47:1FA16:0	0.9273	1.088		0.0363	0.0475	0.4453	441		0.0473	0.0478	0.3236	432
TAG47:1FA16:1	0.5386	0.5717		0.0274	0.0470	0.5601	441		0.0391	0.0474	0.4093	432
TAG47:1FA17.0	0.2305	0.2474		0.0333	0.0477	0.4855	441		0.0455	0.0482	0.3454	432
TAG47:1FA18:1	0.8432	0.801		0.0621	0.0471	0.1879	441		0.0732	0.0475	0.1240	432
TAG47:2FA14:0	0.317	0.2814		0.0623	0.0471	0.1869	441		0.0737	0.0476	0.1222	432
TAG47:2FA15.0	0.3625	0.3201		0.0669	0.0473	0.1581	441		0.0785	0.0477	0.1009	432
TAG47:2FA16:1	0.2813	0.3033		0.0305	0.0473	0.5199	441		0.0444	0.0477	0.3530	432
TAG47:2FA18:1	0.328	0.2664		0.0627	0.0469	0.1820	441		0.0749	0.0474	0.1147	432
TAG47:2FA18:2	0.3682	0.3293		0.0877	0.0470	0.0626	441		0.0975	0.0474	0.0404	432
TAG48:0FA14:0	3.0898	3.4031		0.0481	0.0475	0.3124	441		0.0578	0.0479	0.2282	432
TAG48:0FA16:0	25.0133	32.5524		0.0322	0.0477	0.4993	441		0.0398	0.0479	0.4065	432
TAG48:0FA18:0	2.4536	3.0604		0.0405	0.0477	0.3959	441		0.0493	0.0480	0.3051	432
TAG48:1FA12:0	0.7082	1.0937		0.0549	0.0471	0.2445	441		0.0595	0.0473	0.2092	432
TAG48:1FA14:0	22.3385	21.2454		0.0574	0.0473	0.2259	441		0.0672	0.0477	0.1594	432
TAG48:1FA14:1	0.5696	0.6505		0.0429	0.0475	0.3672	441		0.0539	0.0479	0.2607	432
TAG48:1FA16:0	43.4196	45.792		0.0366	0.0476	0.4417	441		0.0469	0.0479	0.3284	432
TAG48:1FA16:1	9.2728	11.8911		0.0166	0.0476	0.7276	441		0.0258	0.0480	0.5906	432
TAG48:1FA18:0	1.4968	1.816		0.0406	0.0476	0.3937	441		0.0501	0.0479	0.2964	432
TAG48:1FA18:1	29.2779	27.1713		0.0590	0.0473	0.2131	441		0.0689	0.0477	0.1487	432
TAG48:2FA12:0	2.8677	3.5808		0.0723	0.0472	0.1265	441		0.0774	0.0474	0.1035	432
TAG48:2FA14:0	13.8763	11.8296		0.0656	0.0475	0.1680	441		0.0748	0.0479	0.1193	432
TAG48:2FA14:1	3.9038	3.8632		0.0472	0.0473	0.3195	441		0.0594	0.0478	0.2142	432
TAG48:2FA16:0	18.5165	17.5922		0.0494	0.0475	0.2991	441		0.0602	0.0479	0.2092	432
TAG48:2FA16:1	12.7938	13.2775		0.0230	0.0475	0.6282	441		0.0353	0.0479	0.4614	432
TAG48:2FA18:0	0.3568	0.4718		0.0589	0.0475	0.2152	441		0.0630	0.0477	0.1872	432
TAG48:2FA18:1	16.7718	14.849		0.0540	0.0471	0.2525	441		0.0647	0.0475	0.1734	432
TAG48:2FA18:2	11.6003	10.3137		0.0811	0.0476	0.0893	441		0.0890	0.0479	0.0643	432
TAG48:3FA12:0	2.406	3.0298		0.0907	0.0473	0.0555	441		0.0928	0.0475	0.0513	432
TAG48:3FA14:0	3.592	2.8807		0.0832	0.0474	0.0799	441		0.0931	0.0480	0.0530	432
TAG48:3FA14:1	2.0303	1.7753		0.0610	0.0477	0.2014	441		0.0720	0.0482	0.1362	432
TAG48:3FA16:0	3.3338	3.0629		0.0765	0.0476	0.1087	441		0.0858	0.0481	0.0753	432
TAG48:3FA16:1	4.0095	3.404		0.0481	0.0477	0.3135	441		0.0594	0.0481	0.2178	432
TAG48:3FA18:1	3.3444	3.443		0.0824	0.0473	0.0818	441		0.0889	0.0476	0.0624	432
TAG48:3FA18:2	7.1041	5.988		0.0810	0.0475	0.0891	441		0.0898	0.0479	0.0616	432
TAG48:3FA18:3	1.7805	1.7328		0.0911	0.0475	0.0558	441		0.0977	0.0479	0.0420	432
TAG48:4FA12:0	0.8818	1.1701		0.1017	0.0470	0.0311	441		0.1022	0.0473	0.0313	432
TAG48:4FA14:0	0.4537	0.3839		0.0905	0.0473	0.0564	441		0.0995	0.0479	0.0383	432
TAG48:4FA14:1	0.4392	0.3657		0.0764	0.0476	0.1091	441		0.0867	0.0481	0.0725	432
TAG48:4FA16:0	0.4099	0.3939		0.0783	0.0479	0.1028	441		0.0876	0.0485	0.0714	432
TAG48:4FA16:1	0.6364	0.5155		0.0689	0.0475	0.1478	441		0.0776	0.0481	0.1077	432
TAG48:4FA18:1	0.4611	0.4843		0.1062	0.0466	0.0233	441		0.1088	0.0470	0.0210	432
TAG48:4FA18:2	1.5035	1.6403		0.1031	0.0472	0.0294	441		0.1060	0.0475	0.0261	432
TAG48:4FA18:3	1.1697	1.084		0.0919	0.0475	0.0537	441		0.1001	0.0479	0.0373	432
TAG48:4FA20:4	0.1791	0.2371		0.0682	0.0471	0.1484	441		0.0725	0.0474	0.1265	432
TAG48:5FA18:2	0.2066	0.2268		0.1064	0.0466	0.0228	441		0.1064	0.0469	0.0237	432
TAG48:5FA18:3	0.256	0.2833		0.1049	0.0470	0.0261	441		0.1086	0.0473	0.0223	432
TAG49:0FA15.0	0.4488	0.4265		0.0452	0.0475	0.3414	441		0.0555	0.0478	0.2456	432
TAG49:0FA16:0	1.7116	1.9539		0.0366	0.0477	0.4442	441		0.0459	0.0480	0.3397	432
TAG49:0FA17.0	0.6921	0.8141		0.0335	0.0480	0.4853	441		0.0430	0.0483	0.3745	432
TAG49:0FA18:0	0.3851	0.4192		0.0488	0.0476	0.3058	441		0.0591	0.0479	0.2186	432
TAG49:1FA14:0	0.578	0.5419		0.0508	0.0473	0.2831	441		0.0611	0.0476	0.2000	432
TAG49:1FA15.0	3.2718	2.6663		0.0497	0.0474	0.2957	441		0.0603	0.0478	0.2071	432
TAG49:1FA16:0	5.6634	4.9881		0.0451	0.0475	0.3427	441		0.0559	0.0478	0.2427	432
TAG49:1FA16:1	0.5544	0.5827		0.0238	0.0476	0.6168	441		0.0358	0.0479	0.4551	432
TAG49:1FA17.0	1.0011	0.9732		0.0347	0.0473	0.4639	441		0.0464	0.0477	0.3319	432
TAG49:1FA18:1	4.658	3.7535		0.0576	0.0474	0.2249	441		0.0690	0.0477	0.1485	432
TAG49:2FA14:0	0.6803	0.5422		0.0635	0.0472	0.1796	441		0.0749	0.0476	0.1165	432
TAG49:2FA15.0	2.3335	1.67		0.0654	0.0474	0.1684	441		0.0771	0.0478	0.1073	432
TAG49:2FA16:0	2.5581	1.9989		0.0564	0.0476	0.2363	441		0.0676	0.0480	0.1597	432
TAG49:2FA16:1	1.6781	1.3716		0.0342	0.0473	0.4696	441		0.0485	0.0477	0.3097	432
TAG49:2FA17.0	0.3988	0.3315		0.0550	0.0476	0.2481	441		0.0675	0.0480	0.1606	432
TAG49:2FA18:1	2.2729	1.6152		0.0590	0.0472	0.2115	441		0.0736	0.0476	0.1228	432
TAG49:2FA18:2	2.0456	1.5526		0.0833	0.0474	0.0795	441		0.0913	0.0477	0.0564	432
TAG49:3FA15.0	0.5787	0.3948		0.0797	0.0472	0.0922	441		0.0892	0.0476	0.0614	432
TAG49:3FA16:0	0.3572	0.2674		0.0853	0.0480	0.0762	441		0.0963	0.0485	0.0476	432
TAG49:3FA16:1	0.5897	0.4077		0.0513	0.0473	0.2792	441		0.0637	0.0478	0.1833	432
TAG49:3FA18:2	0.9004	0.5935		0.0777	0.0474	0.1016	441		0.0890	0.0478	0.0632	432
TAG49:3FA18:3	0.2882	0.2335		0.0915	0.0476	0.0553	441		0.0995	0.0480	0.0388	432
TAG50:0FA14:0	0.3716	0.3745		0.0435	0.0474	0.3603	441		0.0538	0.0478	0.2611	432
TAG50:0FA16:0	18.0234	18.1587		0.0342	0.0480	0.4769	441		0.0425	0.0483	0.3794	432
TAG50:0FA18:0	6.5229	7.2731		0.0311	0.0480	0.5178	441		0.0391	0.0482	0.4179	432
TAG50:1FA14:0	3.9239	3.144		0.0643	0.0474	0.1754	441		0.0739	0.0477	0.1223	432
TAG50:1FA16:0	127.6417	102.6025		0.0430	0.0479	0.3699	441		0.0510	0.0482	0.2901	432
TAG50:1FA16:1	6.2284	5.5613		0.0209	0.0477	0.6613	441		0.0316	0.0480	0.5111	432
TAG50:1FA18:0	6.9509	6.343		0.0330	0.0478	0.4898	441		0.0444	0.0482	0.3574	432
TAG50:1FA18:1	77.7054	62.6345		0.0431	0.0478	0.3678	441		0.0511	0.0480	0.2880	432
TAG50:1FA20:1	0.236	0.2215		0.0576	0.0471	0.2219	441		0.0686	0.0475	0.1491	432
TAG50:2FA14:0	21.4752	14.6792		0.0781	0.0471	0.0978	441		0.0862	0.0474	0.0695	432
TAG50:2FA14:1	0.3663	0.2809		0.0511	0.0476	0.2840	441		0.0632	0.0481	0.1892	432
TAG50:2FA16:0	110.574	80.4032		0.0470	0.0478	0.3257	441		0.0555	0.0481	0.2494	432
TAG50:2FA16:1	51.532	40.0657		0.0256	0.0475	0.5902	441		0.0361	0.0478	0.4507	432
TAG50:2FA18:0	2.0936	1.6374		0.0609	0.0480	0.2051	441		0.0707	0.0485	0.1456	432
TAG50:2FA18:1	100.5378	67.5056		0.0443	0.0474	0.3499	441		0.0557	0.0477	0.2443	432
TAG50:2FA18:2	35.6698	27.2658		0.0722	0.0478	0.1317	441		0.0774	0.0481	0.1082	432
TAG50:2FA20:2	0.2377	0.2234		0.0661	0.0472	0.1618	441		0.0748	0.0475	0.1162	432
TAG50:3FA14:0	19.1046	12.9379		0.1092	0.0470	0.0205	441		0.1144	0.0473	0.0160	432
TAG50:3FA14:1	1.4311	0.9081		0.0675	0.0472	0.1532	441		0.0779	0.0476	0.1020	432
TAG50:3FA16:0	32.6983	23.4462		0.0607	0.0476	0.2034	441		0.0683	0.0481	0.1562	432
TAG50:3FA16:1	31.9259	22.6013		0.0382	0.0479	0.4249	441		0.0486	0.0483	0.3147	432
TAG50:3FA18:0	0.383	0.2938		0.0862	0.0479	0.0724	441		0.0944	0.0483	0.0515	432
TAG50:3FA18:1	27.4413	17.255		0.0800	0.0476	0.0932	441		0.0881	0.0480	0.0669	432
TAG50:3FA18:2	45.1253	28.7371		0.0701	0.0478	0.1433	441		0.0776	0.0482	0.1083	432
TAG50:3FA18:3	5.0435	4.2257		0.0812	0.0476	0.0890	441		0.0864	0.0480	0.0727	432
TAG50:3FA20:3	0.4683	0.4535		0.0655	0.0471	0.1652	441		0.0737	0.0474	0.1212	432
TAG50:4FA14:0	6.2233	4.6369		0.1242	0.0468	0.0083	441		0.1256	0.0472	0.0081	432
TAG50:4FA14:1	1.0182	0.6009		0.0992	0.0475	0.0374	441		0.1059	0.0479	0.0277	432
TAG50:4FA16:0	3.6059	2.7397		0.0696	0.0477	0.1457	441		0.0764	0.0482	0.1138	432
TAG50:4FA16:1	6.5906	4.4677		0.0571	0.0479	0.2332	441		0.0656	0.0484	0.1757	432
TAG50:4FA18:1	3.1897	2.1968		0.1163	0.0472	0.0141	441		0.1222	0.0476	0.0106	432
TAG50:4FA18:2	10.9729	7.3941		0.1092	0.0472	0.0212	441		0.1117	0.0476	0.0193	432
TAG50:4FA18:3	6.1968	4.3499		0.0838	0.0475	0.0786	441		0.0910	0.0480	0.0588	432
TAG50:4FA20:3	0.2631	0.2316		0.0567	0.0471	0.2294	441		0.0653	0.0475	0.1694	432
TAG50:4FA20:4	0.8747	0.9827		0.0627	0.0471	0.1840	441		0.0691	0.0474	0.1454	432
TAG50:5FA14:0	1.0867	0.8874		0.1242	0.0469	0.0084	441		0.1260	0.0473	0.0081	432
TAG50:5FA14:1	0.4242	0.265		0.1069	0.0476	0.0251	441		0.1095	0.0481	0.0233	432
TAG50:5FA16:0	0.3628	0.3136		0.0733	0.0476	0.1241	441		0.0798	0.0479	0.0962	432
TAG50:5FA16:1	0.795	0.5592		0.0735	0.0479	0.1262	441		0.0810	0.0484	0.0947	432
TAG50:5FA18:1	0.3573	0.2451		0.1036	0.0469	0.0278	441		0.1089	0.0474	0.0219	432
TAG50:5FA18:2	1.3692	1.0416		0.1234	0.0470	0.0090	441		0.1235	0.0474	0.0095	432
TAG50:5FA18:3	1.7785	1.2926		0.1179	0.0472	0.0129	441		0.1209	0.0477	0.0116	432
TAG50:5FA20:4	0.482	0.5074		0.0563	0.0471	0.2331	441		0.0633	0.0475	0.1832	432
TAG50:5FA20:5	0.2702	0.2791		0.0716	0.0471	0.1298	441		0.0783	0.0474	0.0992	432
TAG50:6FA20:4	0.11	0.1139		0.0714	0.0468	0.1276	441		0.0728	0.0471	0.1228	432
TAG51:0FA16:0	0.7146	0.6997		0.0320	0.0476	0.5018	441		0.0409	0.0479	0.3932	432
TAG51:0FA17.0	0.4428	0.4175		0.0323	0.0478	0.4992	441		0.0424	0.0481	0.3788	432
TAG51:0FA18:0	0.3764	0.3976		0.0316	0.0478	0.5087	441		0.0420	0.0481	0.3835	432
TAG51:1FA15.0	0.6435	0.448		0.0625	0.0476	0.1892	441		0.0737	0.0479	0.1247	432
TAG51:1FA16:0	3.8389	3.2008		0.0385	0.0476	0.4191	441		0.0488	0.0479	0.3095	432
TAG51:1FA17.0	3.1399	2.4845		0.0410	0.0476	0.3895	441		0.0518	0.0479	0.2804	432
TAG51:1FA18:0	0.8331	0.6701		0.0468	0.0479	0.3287	441		0.0587	0.0482	0.2236	432
TAG51:1FA18:1	4.2093	3.1754		0.0450	0.0475	0.3444	441		0.0556	0.0478	0.2459	432
TAG51:2FA15.0	3.5409	2.1184		0.0813	0.0469	0.0839	441		0.0917	0.0472	0.0529	432
TAG51:2FA16:0	5.8497	3.9544		0.0490	0.0477	0.3049	441		0.0607	0.0481	0.2070	432
TAG51:2FA16:1	1.0545	0.7768		0.0306	0.0472	0.5171	441		0.0432	0.0476	0.3642	432
TAG51:2FA17.0	2.3021	1.5817		0.0536	0.0474	0.2587	441		0.0649	0.0478	0.1756	432
TAG51:2FA18:0	0.3971	0.2137		0.0666	0.0482	0.1676	441		0.0783	0.0486	0.1080	432
TAG51:2FA18:1	11.6367	7.0353		0.0648	0.0471	0.1702	441		0.0769	0.0474	0.1057	432
TAG51:2FA18:2	1.8915	1.3122		0.0815	0.0477	0.0878	441		0.0904	0.0480	0.0603	432
TAG51:3FA15.0	3.3322	1.9703		0.0995	0.0470	0.0348	441		0.1048	0.0472	0.0269	432
TAG51:3FA16:0	8.1851	1.826		0.0646	0.0475	0.1747	441		0.0697	0.0479	0.1459	432
TAG51:3FA16:1	1.1289	0.7261		0.0437	0.0472	0.3551	441		0.0563	0.0478	0.2392	432
TAG51:3FA17.0	0.6236	0.3969		0.0708	0.0476	0.1375	441		0.0813	0.0481	0.0915	432
TAG51:3FA18:1	8.1126	2.5563		0.0835	0.0472	0.0774	441		0.0902	0.0474	0.0578	432
TAG51:3FA18:2	5.4785	3.1728		0.0917	0.0474	0.0533	441		0.0988	0.0476	0.0388	432
TAG51:3FA18:3	0.2782	0.2073		0.0916	0.0477	0.0555	441		0.0985	0.0481	0.0412	432
TAG51:4FA15.0	1.2137	0.7775		0.1129	0.0468	0.0164	441		0.1145	0.0470	0.0153	432
TAG51:4FA16:0	1.0274	0.2678		0.0803	0.0479	0.0947	441		0.0862	0.0483	0.0753	432
TAG51:4FA16:1	0.42	0.2442		0.0605	0.0476	0.2047	441		0.0687	0.0481	0.1536	432
TAG51:4FA18:1	1.0808	0.369		0.1203	0.0467	0.0104	441		0.1243	0.0470	0.0085	432
TAG51:4FA18:2	1.9851	1.2185		0.1038	0.0471	0.0280	441		0.1053	0.0473	0.0264	432
TAG51:4FA18:3	0.7957	0.5051		0.1109	0.0472	0.0193	441		0.1175	0.0476	0.0140	432
TAG51:4FA20:4	0.1678	0.1459		0.0763	0.0469	0.1043	441		0.0854	0.0473	0.0720	432
TAG51:5FA18:2	0.2534	0.1662		0.1206	0.0469	0.0104	441		0.1184	0.0472	0.0124	432
TAG51:5FA18:3	0.2756	0.1772		0.1268	0.0469	0.0072	441		0.1288	0.0473	0.0067	432
TAG52:0FA16:0	2.7962	2.528		0.0347	0.0481	0.4706	441		0.0438	0.0484	0.3655	432
TAG52:0FA18:0	3.5418	3.275		0.0366	0.0482	0.4486	441		0.0452	0.0485	0.3526	432
TAG52:0FA20:0	0.2728	0.266		0.0190	0.0473	0.6882	441		0.0278	0.0476	0.5597	432
TAG52:1FA16:0	36.4358	25.5423		0.0440	0.0481	0.3610	441		0.0538	0.0484	0.2672	432
TAG52:1FA16:1	0.5019	0.3809		0.0174	0.0480	0.7167	441		0.0278	0.0483	0.5651	432
TAG52:1FA18:0	25.0923	19.1662		0.0417	0.0481	0.3865	441		0.0519	0.0484	0.2842	432
TAG52:1FA18:1	45.7517	30.1316		0.0523	0.0478	0.2740	441		0.0614	0.0481	0.2018	432
TAG52:1FA20:0	0.2562	0.1889		0.0219	0.0470	0.6421	441		0.0340	0.0474	0.4740	432
TAG52:1FA20:1	0.595	0.5059		0.0477	0.0476	0.3176	441		0.0548	0.0479	0.2534	432
TAG52:2FA14:0	0.2858	0.2065		0.0752	0.0473	0.1124	441		0.0842	0.0476	0.0778	432
TAG52:2FA16:0	202.4106	109.775		0.0624	0.0476	0.1899	441		0.0707	0.0478	0.1403	432
TAG52:2FA16:1	5.5982	3.5177		0.0293	0.0479	0.5407	441		0.0394	0.0483	0.4154	432
TAG52:2FA18:0	15.1173	10.2475		0.0542	0.0483	0.2624	441		0.0622	0.0487	0.2017	432
TAG52:2FA18:1	325.6453	161.3074		0.0645	0.0476	0.1761	441		0.0730	0.0479	0.1284	432
TAG52:2FA18:2	21.7428	13.3797		0.0936	0.0481	0.0521	441		0.0996	0.0483	0.0399	432
TAG52:2FA20:0	0.1713	0.0944		0.0781	0.0475	0.1008	441		0.0870	0.0478	0.0694	432
TAG52:2FA20:1	0.7367	0.5427		0.0409	0.0473	0.3875	441		0.0518	0.0476	0.2772	432
TAG52:2FA20:2	0.601	0.5101		0.0450	0.0475	0.3448	441		0.0514	0.0479	0.2839	432
TAG52:3FA14:0	0.3887	0.2722		0.0905	0.0471	0.0555	441		0.0983	0.0475	0.0391	432
TAG52:3FA16:0	190.1376	100.8677		0.0911	0.0479	0.0581	441		0.0953	0.0482	0.0488	432
TAG52:3FA16:1	29.7315	17.1777		0.0593	0.0474	0.2111	441		0.0681	0.0476	0.1535	432
TAG52:3FA18:0	3.2246	2.0441		0.0650	0.0484	0.1801	441		0.0728	0.0488	0.1371	432
TAG52:3FA18:1	210.7514	107.3215		0.0870	0.0479	0.0702	441		0.0922	0.0482	0.0564	432
TAG52:3FA18:2	175.5948	93.0901		0.0920	0.0479	0.0553	441		0.0958	0.0482	0.0473	432
TAG52:3FA18:3	2.9508	1.9451		0.1028	0.0478	0.0320	441		0.1066	0.0481	0.0270	432
TAG52:3FA20:0	0.5676	0.3238		0.0902	0.0477	0.0591	441		0.0944	0.0479	0.0495	432
TAG52:3FA20:1	0.2922	0.1783		0.0868	0.0475	0.0684	441		0.0943	0.0479	0.0495	432
TAG52:3FA20:2	0.9094	0.6213		0.0399	0.0475	0.4015	441		0.0491	0.0479	0.3054	432
TAG52:3FA20:3	1.2348	1.09		0.0483	0.0473	0.3081	441		0.0541	0.0476	0.2564	432
TAG52:3FA22:1	0.1332	0.0725		0.0843	0.0478	0.0783	441		0.0892	0.0480	0.0641	432
TAG52:4FA14:0	0.5046	0.3681		0.0982	0.0468	0.0365	441		0.1044	0.0472	0.0274	432
TAG52:4FA16:0	70.1348	43.8409		0.1072	0.0476	0.0246	441		0.1057	0.0478	0.0276	432
TAG52:4FA16:1	25.5827	14.4247		0.0930	0.0477	0.0520	441		0.0955	0.0480	0.0473	432
TAG52:4FA18:0	0.4044	0.2551		0.0862	0.0480	0.0731	441		0.0927	0.0485	0.0568	432
TAG52:4FA18:1	41.8894	23.9433		0.1052	0.0475	0.0273	441		0.1076	0.0478	0.0248	432
TAG52:4FA18:2	103.8952	62.8029		0.0990	0.0475	0.0379	441		0.0979	0.0477	0.0410	432
TAG52:4FA18:3	25.0624	15.5439		0.1140	0.0474	0.0166	441		0.1159	0.0477	0.0156	432
TAG52:4FA20:0	0.5317	0.3392		0.1049	0.0474	0.0275	441		0.1038	0.0477	0.0301	432
TAG52:4FA20:2	0.2789	0.168		0.0767	0.0475	0.1068	441		0.0809	0.0478	0.0913	432
TAG52:4FA20:3	1.632	1.1907		0.0490	0.0470	0.2977	441		0.0581	0.0474	0.2209	432
TAG52:4FA20:4	2.7293	2.7376		0.0405	0.0475	0.3945	441		0.0461	0.0479	0.3354	432
TAG52:4FA22:1	0.2124	0.123		0.1124	0.0477	0.0189	441		0.1138	0.0480	0.0182	432
TAG52:4FA22:4	0.1709	0.1493		0.0612	0.0474	0.1971	441		0.0653	0.0476	0.1711	432
TAG52:5FA14:0	0.5222	0.401		0.0872	0.0468	0.0629	441		0.0943	0.0471	0.0459	432
TAG52:5FA16:0	11.2847	7.7686		0.1176	0.0474	0.0134	441		0.1170	0.0477	0.0146	432
TAG52:5FA16:1	9.3937	5.7449		0.1049	0.0477	0.0285	441		0.1040	0.0480	0.0307	432
TAG52:5FA18:1	4.6631	2.7603		0.1123	0.0474	0.0182	441		0.1144	0.0477	0.0170	432
TAG52:5FA18:2	18.4598	12.2664		0.1178	0.0473	0.0132	441		0.1151	0.0476	0.0159	432
TAG52:5FA18:3	14.865	9.616		0.1224	0.0473	0.0100	441		0.1222	0.0477	0.0107	432
TAG52:5FA20:3	0.431	0.2757		0.0816	0.0469	0.0830	441		0.0872	0.0473	0.0662	432
TAG52:5FA20:4	2.9821	2.5957		0.0481	0.0472	0.3081	441		0.0557	0.0475	0.2413	432
TAG52:5FA20:5	0.7407	0.6979		0.0484	0.0474	0.3086	441		0.0544	0.0476	0.2543	432
TAG52:5FA22:5	0.5657	0.4119		0.0864	0.0474	0.0691	441		0.0916	0.0477	0.0554	432
TAG52:6FA14:0	0.2817	0.2263		0.0998	0.0467	0.0332	441		0.1063	0.0469	0.0240	432
TAG52:6FA16:0	1.019	0.7561		0.1120	0.0473	0.0183	441		0.1131	0.0477	0.0181	432
TAG52:6FA16:1	1.6499	1.049		0.1103	0.0475	0.0207	441		0.1097	0.0479	0.0224	432
TAG52:6FA18:1	0.3509	0.2101		0.1163	0.0470	0.0136	441		0.1171	0.0473	0.0136	432
TAG52:6FA18:2	1.8791	1.2791		0.1271	0.0473	0.0074	441		0.1248	0.0475	0.0090	432
TAG52:6FA18:3	2.5947	1.7931		0.1342	0.0472	0.0047	441		0.1322	0.0475	0.0056	432
TAG52:6FA20:4	0.7375	0.5522		0.0726	0.0471	0.1236	441		0.0765	0.0474	0.1078	432
TAG52:6FA20:5	0.8039	0.6828		0.0469	0.0472	0.3208	441		0.0562	0.0474	0.2363	432
TAG52:6FA22:6	0.4922	0.4991		0.0899	0.0467	0.0551	441		0.0974	0.0470	0.0388	432
TAG52:7FA16:0	0.575	0.5636		0.0319	0.0475	0.5023	441		0.0405	0.0478	0.3968	432
TAG52:7FA18:1	0.272	0.1997		0.0581	0.0473	0.2196	441		0.0684	0.0476	0.1512	432
TAG52:7FA20:5	0.2343	0.184		0.0720	0.0471	0.1271	441		0.0764	0.0473	0.1073	432
TAG52:7FA22:6	0.2526	0.2499		0.0821	0.0465	0.0781	441		0.0904	0.0468	0.0539	432
TAG52:8FA16:1	0.153	0.1271		0.0197	0.0472	0.6768	441		0.0325	0.0476	0.4944	432
TAG52:8FA18:2	0.1295	0.0865		0.0910	0.0474	0.0557	441		0.0980	0.0477	0.0407	432
TAG53:0FA16:0	0.8287	0.5686		0.0839	0.0471	0.0755	441		0.0885	0.0474	0.0625	432
TAG53:1FA16:0	0.5141	0.4159		0.0418	0.0475	0.3795	441		0.0504	0.0479	0.2931	432
TAG53:1FA17.0	0.6865	0.4791		0.0461	0.0475	0.3330	441		0.0569	0.0479	0.2355	432
TAG53:1FA18:0	0.5883	0.466		0.0426	0.0478	0.3736	441		0.0518	0.0482	0.2827	432
TAG53:1FA18:1	1.199	0.792		0.0522	0.0476	0.2735	441		0.0624	0.0479	0.1939	432
TAG53:2FA16:0	1.2715	0.8466		0.0426	0.0474	0.3695	441		0.0519	0.0478	0.2782	432
TAG53:2FA17.0	3.8417	2.2358		0.0694	0.0471	0.1411	441		0.0800	0.0474	0.0923	432
TAG53:2FA18:0	0.8032	0.4008		0.0527	0.0480	0.2725	441		0.0622	0.0483	0.1985	432
TAG53:2FA18:1	7.805	4.5686		0.0718	0.0471	0.1281	441		0.0817	0.0474	0.0858	432
TAG53:2FA18:2	0.5952	0.3671		0.0870	0.0479	0.0701	441		0.0934	0.0482	0.0535	432
TAG53:3FA16:0	0.7879	0.4918		0.0638	0.0476	0.1809	441		0.0706	0.0480	0.1418	432
TAG53:3FA17.0	3.4107	1.9284		0.0905	0.0473	0.0564	441		0.0955	0.0476	0.0454	432
TAG53:3FA18:0	4.9659	0.6389		0.0201	0.0472	0.6708	441		0.0217	0.0474	0.6470	432
TAG53:3FA18:1	9.5437	3.6508		0.0774	0.0474	0.1033	441		0.0834	0.0477	0.0808	432
TAG53:3FA18:2	3.5498	2.0314		0.0935	0.0474	0.0492	441		0.0991	0.0477	0.0382	432
TAG53:4FA16:0	0.2957	0.1846		0.0642	0.0471	0.1735	441		0.0723	0.0475	0.1290	432
TAG53:4FA17.0	1.2476	0.7565		0.1060	0.0470	0.0246	441		0.1076	0.0473	0.0234	432
TAG53:4FA18:0	0.7449	0.1085		0.0367	0.0473	0.4391	441		0.0389	0.0476	0.4143	432
TAG53:4FA18:1	12.4673	1.8392		0.0501	0.0477	0.2944	441		0.0523	0.0479	0.2763	432
TAG53:4FA18:2	3.0928	1.6849		0.0980	0.0473	0.0391	441		0.0994	0.0475	0.0371	432
TAG53:4FA18:3	0.5125	0.3213		0.1171	0.0469	0.0129	441		0.1221	0.0473	0.0101	432
TAG53:4FA20:4	0.1633	0.1326		0.0584	0.0473	0.2176	441		0.0670	0.0476	0.1596	432
TAG53:5FA18:1	5.8198	0.6931		0.0370	0.0471	0.4324	441		0.0433	0.0474	0.3610	432
TAG53:5FA18:2	7.8849	1.0207		0.0597	0.0476	0.2099	441		0.0590	0.0478	0.2175	432
TAG53:5FA18:3	0.5307	0.2914		0.1216	0.0470	0.0099	441		0.1242	0.0473	0.0090	432
TAG53:5FA20:4	0.3618	0.2516		0.0703	0.0472	0.1372	441		0.0794	0.0475	0.0954	432
TAG53:6FA18:1	1.7936	0.1941		0.0267	0.0480	0.5787	441		0.0313	0.0482	0.5157	432
TAG53:6FA18:2	1.0734	0.1761		0.0969	0.0462	0.0365	441		0.0945	0.0466	0.0430	432
TAG53:6FA18:3	2.0416	0.2467		0.0671	0.0473	0.1569	441		0.0664	0.0476	0.1637	432
TAG53:6FA20:4	0.1525	0.0933		0.0862	0.0473	0.0693	441		0.0898	0.0476	0.0599	432
TAG53:7FA18:3	0.2231	0.0337		0.0684	0.0470	0.1459	441		0.0652	0.0472	0.1674	432
TAG54:0FA16:0	0.1991	0.2119		0.0501	0.0471	0.2880	441		0.0600	0.0473	0.2052	432
TAG54:0FA18:0	0.5129	0.5385		0.0172	0.0479	0.7202	441		0.0258	0.0482	0.5917	432
TAG54:1FA16:0	0.827	0.6027		0.0528	0.0474	0.2664	441		0.0637	0.0477	0.1818	432
TAG54:1FA18:0	3.5709	2.9854		0.0287	0.0481	0.5507	441		0.0360	0.0484	0.4571	432
TAG54:1FA18:1	3.3862	2.4745		0.0372	0.0482	0.4413	441		0.0450	0.0484	0.3536	432
TAG54:1FA20:0	0.8346	0.573		0.0538	0.0473	0.2559	441		0.0641	0.0474	0.1774	432
TAG54:1FA20:1	0.2823	0.1959		0.0539	0.0478	0.2598	441		0.0624	0.0480	0.1947	432
TAG54:2FA16:0	2.681	1.6741		0.0665	0.0478	0.1645	441		0.0748	0.0480	0.1202	432
TAG54:2FA18:0	14.4987	9.5296		0.0474	0.0483	0.3267	441		0.0550	0.0485	0.2569	432
TAG54:2FA18:1	30.4891	19.56		0.0492	0.0482	0.3077	441		0.0561	0.0484	0.2469	432
TAG54:2FA18:2	1.8586	1.2079		0.0701	0.0479	0.1441	441		0.0763	0.0482	0.1137	432
TAG54:2FA20:0	0.438	0.2552		0.0604	0.0472	0.2019	441		0.0693	0.0475	0.1453	432
TAG54:2FA20:1	2.3718	1.479		0.0586	0.0478	0.2207	441		0.0668	0.0480	0.1648	432
TAG54:2FA20:2	0.2911	0.1819		0.0519	0.0478	0.2783	441		0.0585	0.0481	0.2242	432
TAG54:3FA16:0	4.0556	2.4272		0.0771	0.0479	0.1082	441		0.0823	0.0482	0.0883	432
TAG54:3FA16:1	0.4201	0.2437		0.0398	0.0474	0.4015	441		0.0479	0.0477	0.3162	432
TAG54:3FA18:0	15.8038	9.3566		0.0744	0.0480	0.1216	441		0.0790	0.0482	0.1018	432
TAG54:3FA18:1	115.2127	67.2326		0.0781	0.0480	0.1044	441		0.0825	0.0482	0.0874	432
TAG54:3FA18:2	16.4306	9.7399		0.0811	0.0480	0.0920	441		0.0851	0.0482	0.0785	432
TAG54:3FA18:3	0.2917	0.1804		0.0846	0.0479	0.0778	441		0.0870	0.0481	0.0711	432
TAG54:3FA20:1	1.5271	0.8978		0.0749	0.0477	0.1173	441		0.0784	0.0480	0.1032	432
TAG54:3FA20:2	2.6327	1.5316		0.0625	0.0473	0.1872	441		0.0690	0.0476	0.1480	432
TAG54:3FA20:3	0.6412	0.415		0.0606	0.0472	0.2005	441		0.0688	0.0476	0.1488	432
TAG54:4FA16:0	5.1926	3.2315		0.0796	0.0474	0.0934	441		0.0859	0.0476	0.0721	432
TAG54:4FA16:1	0.6179	0.3426		0.0674	0.0477	0.1578	441		0.0732	0.0480	0.1278	432
TAG54:4FA18:0	6.4748	4.1637		0.0863	0.0475	0.0701	441		0.0869	0.0478	0.0697	432
TAG54:4FA18:1	87.699	51.7721		0.0970	0.0476	0.0421	441		0.0966	0.0477	0.0435	432
TAG54:4FA18:2	48.1479	29.0332		0.0936	0.0477	0.0504	441		0.0932	0.0478	0.0520	432
TAG54:4FA18:3	2.5305	1.6579		0.1159	0.0472	0.0145	441		0.1173	0.0476	0.0140	432
TAG54:4FA20:1	0.3241	0.1888		0.1008	0.0476	0.0346	441		0.1029	0.0479	0.0323	432
TAG54:4FA20:2	1.6335	0.9368		0.0799	0.0477	0.0947	441		0.0822	0.0480	0.0877	432
TAG54:4FA20:3	5.2942	3.1298		0.0729	0.0468	0.1205	441		0.0797	0.0472	0.0919	432
TAG54:4FA20:4	1.681	1.1471		0.0567	0.0473	0.2314	441		0.0639	0.0476	0.1800	432
TAG54:4FA22:1	0.2467	0.1487		0.0898	0.0476	0.0601	441		0.0904	0.0477	0.0587	432
TAG54:4FA22:4	0.3462	0.3204		0.0386	0.0474	0.4160	441		0.0435	0.0478	0.3627	432
TAG54:5FA16:0	5.7575	3.657		0.0793	0.0471	0.0928	441		0.0851	0.0473	0.0726	432
TAG54:5FA16:1	0.8791	0.5061		0.0597	0.0472	0.2068	441		0.0657	0.0475	0.1676	432
TAG54:5FA18:0	1.1851	0.8115		0.1097	0.0471	0.0205	441		0.1099	0.0475	0.0211	432
TAG54:5FA18:1	35.6095	23.8465		0.1137	0.0472	0.0165	441		0.1104	0.0474	0.0202	432
TAG54:5FA18:2	35.1667	25.5585		0.1023	0.0474	0.0316	441		0.0979	0.0475	0.0400	432
TAG54:5FA18:3	10.6258	7.1273		0.1291	0.0469	0.0061	441		0.1269	0.0471	0.0074	432
TAG54:5FA20:2	0.3611	0.2096		0.0974	0.0474	0.0403	441		0.0984	0.0477	0.0397	432
TAG54:5FA20:3	3.3999	1.9533		0.0916	0.0470	0.0522	441		0.0937	0.0474	0.0486	432
TAG54:5FA20:4	11.5424	7.3669		0.0691	0.0470	0.1423	441		0.0754	0.0472	0.1109	432
TAG54:5FA20:5	0.4024	0.3006		0.0655	0.0473	0.1664	441		0.0736	0.0474	0.1216	432
TAG54:5FA22:1	0.2443	0.1653		0.1081	0.0474	0.0230	441		0.1041	0.0475	0.0290	432
TAG54:5FA22:4	0.4281	0.335		0.0330	0.0473	0.4849	441		0.0430	0.0476	0.3668	432
TAG54:5FA22:5	0.9677	0.7407		0.0450	0.0472	0.3411	441		0.0537	0.0475	0.2585	432
TAG54:6FA16:0	3.2054	2.0931		0.0886	0.0470	0.0600	441		0.0936	0.0472	0.0482	432
TAG54:6FA16:1	1.0166	0.5928		0.0555	0.0470	0.2382	441		0.0639	0.0474	0.1780	432
TAG54:6FA18:1	8.6237	6.4445		0.1279	0.0469	0.0067	441		0.1231	0.0471	0.0093	432
TAG54:6FA18:2	15.2014	13.0643		0.1148	0.0472	0.0155	441		0.1093	0.0474	0.0215	432
TAG54:6FA18:3	8.5161	6.7549		0.1306	0.0469	0.0055	441		0.1245	0.0471	0.0085	432
TAG54:6FA20:3	0.6662	0.3755		0.1050	0.0469	0.0257	441		0.1047	0.0473	0.0272	432
TAG54:6FA20:4	7.4505	4.7432		0.0917	0.0472	0.0526	441		0.0927	0.0474	0.0512	432
TAG54:6FA20:5	3.1403	2.2558		0.0716	0.0469	0.1272	441		0.0774	0.0470	0.0999	432
TAG54:6FA22:5	1.1541	0.7855		0.0446	0.0468	0.3411	441		0.0568	0.0471	0.2289	432
TAG54:6FA22:6	1.3309	1.2441		0.0776	0.0470	0.0992	441		0.0841	0.0471	0.0748	432
TAG54:7FA16:1	0.6049	0.3749		0.0751	0.0468	0.1093	441		0.0814	0.0470	0.0843	432
TAG54:7FA18:1	1.0187	0.7401		0.1471	0.0466	0.0017	441		0.1454	0.0469	0.0021	432
TAG54:7FA18:2	3.995	3.8978		0.1218	0.0470	0.0099	441		0.1151	0.0472	0.0151	432
TAG54:7FA18:3	3.3795	3.1926		0.1361	0.0469	0.0039	441		0.1287	0.0471	0.0066	432
TAG54:7FA20:4	1.3951	0.8505		0.1037	0.0471	0.0284	441		0.1039	0.0475	0.0292	432
TAG54:7FA20:5	2.1308	1.5309		0.0789	0.0471	0.0944	441		0.0819	0.0472	0.0832	432
TAG54:7FA22:5	0.2986	0.1921		0.0805	0.0467	0.0852	441		0.0882	0.0470	0.0611	432
TAG54:7FA22:6	1.6748	1.4447		0.0821	0.0465	0.0783	441		0.0905	0.0467	0.0535	432
TAG54:8FA18:2	0.441	0.381		0.1326	0.0468	0.0048	441		0.1279	0.0470	0.0068	432
TAG54:8FA18:3	0.7015	0.7053		0.1369	0.0467	0.0036	441		0.1294	0.0470	0.0062	432
TAG54:8FA20:4	0.1849	0.1226		0.0823	0.0473	0.0825	441		0.0815	0.0476	0.0876	432
TAG54:8FA20:5	0.3832	0.2803		0.0921	0.0469	0.0501	441		0.0925	0.0470	0.0500	432
TAG54:8FA22:6	0.4291	0.3645		0.1138	0.0462	0.0143	441		0.1180	0.0465	0.0115	432
TAG55:1FA16:0	0.995	0.6882		0.1252	0.0464	0.0072	441		0.1274	0.0465	0.0064	432
TAG55:1FA18:1	0.6489	0.3623		0.1063	0.0466	0.0228	441		0.1065	0.0466	0.0229	432
TAG55:2FA18:1	0.4454	0.2848		0.0490	0.0473	0.3016	441		0.0576	0.0476	0.2261	432
TAG55:2FA18:2	0.3109	0.1974		0.1082	0.0469	0.0215	441		0.1037	0.0470	0.0279	432
TAG55:3FA18:1	0.7213	0.4223		0.0537	0.0476	0.2595	441		0.0619	0.0478	0.1959	432
TAG55:3FA18:2	0.213	0.1232		0.0738	0.0476	0.1214	441		0.0776	0.0478	0.1054	432
TAG55:4FA18:1	0.4683	0.2517		0.0601	0.0475	0.2067	441		0.0660	0.0477	0.1672	432
TAG55:4FA18:2	0.3083	0.1805		0.0695	0.0478	0.1462	441		0.0738	0.0480	0.1246	432
TAG55:5FA18:1	0.281	0.1244		0.0709	0.0470	0.1321	441		0.0774	0.0471	0.1013	432
TAG55:5FA18:2	0.2099	0.128		0.0604	0.0476	0.2051	441		0.0605	0.0477	0.2054	432
TAG55:5FA20:4	0.3025	0.1724		0.0787	0.0468	0.0935	441		0.0875	0.0470	0.0633	432
TAG55:6FA18:1	0.9108	0.1388		0.0425	0.0469	0.3649	441		0.0495	0.0470	0.2929	432
TAG55:6FA20:3	1.3881	0.1594		-0.0212	0.0473	0.6543	441		-0.0168	0.0476	0.7246	432
TAG55:6FA20:4	0.3164	0.1411		0.0726	0.0469	0.1226	441		0.0764	0.0471	0.1058	432
TAG55:7FA15.0	0.0816	0.0394		0.0893	0.0468	0.0568	441		0.0942	0.0469	0.0453	432
TAG55:7FA18:1	0.5996	0.1715		0.0558	0.0479	0.2440	441		0.0644	0.0480	0.1801	432
TAG55:7FA20:3	0.1811	0.024		0.0112	0.0470	0.8122	441		0.0124	0.0473	0.7941	432
TAG55:7FA20:4	1.9515	0.2262		0.0504	0.0474	0.2886	441		0.0553	0.0478	0.2477	432
TAG55:7FA22:6	0.2314	0.1706		0.1108	0.0466	0.0179	441		0.1196	0.0467	0.0109	432
TAG55:8FA20:4	0.2415	0.0305		0.0501	0.0462	0.2788	441		0.0526	0.0466	0.2601	432
TAG56:10FA18:2	0.1772	0.1042		0.0747	0.0474	0.1157	441		0.0799	0.0476	0.0935	432
TAG56:1FA16:0	0.1159	0.1283		0.0376	0.0472	0.4269	441		0.0437	0.0474	0.3574	432
TAG56:1FA18:1	0.2401	0.2258		0.0549	0.0471	0.2451	441		0.0656	0.0473	0.1662	432
TAG56:2FA16:0	0.1709	0.1273		0.0431	0.0475	0.3646	441		0.0486	0.0477	0.3088	432
TAG56:2FA18:0	0.276	0.2053		0.0515	0.0478	0.2827	441		0.0585	0.0480	0.2238	432
TAG56:2FA18:1	1.2905	0.7586		0.0589	0.0476	0.2166	441		0.0678	0.0477	0.1562	432
TAG56:2FA20:0	0.465	0.3779		0.0690	0.0473	0.1451	441		0.0776	0.0473	0.1017	432
TAG56:2FA20:1	0.2746	0.2025		0.0560	0.0482	0.2453	441		0.0621	0.0483	0.1993	432
TAG56:3FA16:0	0.1478	0.0919		0.0539	0.0477	0.2594	441		0.0562	0.0481	0.2433	432
TAG56:3FA18:0	0.3459	0.1985		0.0497	0.0479	0.2999	441		0.0569	0.0482	0.2382	432
TAG56:3FA18:1	1.8585	1.2099		0.0689	0.0482	0.1538	441		0.0745	0.0483	0.1239	432
TAG56:3FA18:2	0.3901	0.2743		0.0855	0.0472	0.0710	441		0.0908	0.0474	0.0558	432
TAG56:3FA20:0	0.308	0.2382		0.0896	0.0469	0.0570	441		0.0939	0.0470	0.0463	432
TAG56:3FA20:1	0.9247	0.6295		0.0638	0.0483	0.1870	441		0.0681	0.0484	0.1599	432
TAG56:3FA20:2	0.2042	0.1066		0.0289	0.0480	0.5473	441		0.0344	0.0482	0.4759	432
TAG56:4FA16:0	0.3076	0.1878		0.0521	0.0475	0.2737	441		0.0605	0.0479	0.2077	432
TAG56:4FA18:0	0.7301	0.3858		0.0671	0.0472	0.1554	441		0.0749	0.0474	0.1147	432
TAG56:4FA18:1	2.2614	1.1958		0.0680	0.0478	0.1552	441		0.0718	0.0479	0.1348	432
TAG56:4FA18:2	0.8059	0.506		0.0878	0.0480	0.0684	441		0.0876	0.0482	0.0696	432
TAG56:4FA20:1	0.7179	0.4673		0.0805	0.0481	0.0950	441		0.0797	0.0482	0.0987	432
TAG56:4FA20:2	0.7197	0.3573		0.0428	0.0476	0.3688	441		0.0469	0.0477	0.3266	432
TAG56:4FA20:3	0.7043	0.3454		0.0541	0.0468	0.2479	441		0.0617	0.0469	0.1890	432
TAG56:4FA20:4	0.4625	0.2399		0.0565	0.0470	0.2297	441		0.0665	0.0472	0.1593	432
TAG56:4FA22:4	0.165	0.1062		0.0438	0.0472	0.3543	441		0.0531	0.0475	0.2647	432
TAG56:5FA16:0	1.4087	0.8251		0.0675	0.0472	0.1532	441		0.0749	0.0475	0.1155	432
TAG56:5FA18:0	1.431	0.7067		0.0697	0.0469	0.1377	441		0.0777	0.0470	0.0993	432
TAG56:5FA18:1	3.9011	1.917		0.0807	0.0471	0.0874	441		0.0862	0.0472	0.0685	432
TAG56:5FA18:2	1.0414	0.595		0.0840	0.0475	0.0777	441		0.0837	0.0476	0.0796	432
TAG56:5FA20:1	0.2862	0.1983		0.0985	0.0476	0.0391	441		0.0955	0.0477	0.0461	432
TAG56:5FA20:2	0.5672	0.2967		0.0681	0.0480	0.1564	441		0.0652	0.0481	0.1762	432
TAG56:5FA20:3	1.8605	0.882		0.0593	0.0468	0.2058	441		0.0623	0.0469	0.1849	432
TAG56:5FA20:4	3.6336	1.7584		0.0623	0.0470	0.1850	441		0.0696	0.0470	0.1396	432
TAG56:5FA22:4	1.4508	0.8667		0.0589	0.0472	0.2125	441		0.0663	0.0475	0.1628	432
TAG56:5FA22:5	0.5697	0.335		0.0618	0.0468	0.1870	441		0.0728	0.0470	0.1222	432
TAG56:6FA16:0	3.4033	1.9041		0.0792	0.0468	0.0914	441		0.0882	0.0470	0.0614	432
TAG56:6FA18:0	0.8159	0.4134		0.0888	0.0468	0.0585	441		0.0932	0.0470	0.0479	432
TAG56:6FA18:1	5.5494	2.7312		0.0798	0.0468	0.0889	441		0.0869	0.0469	0.0644	432
TAG56:6FA18:2	1.882	1.0096		0.0916	0.0471	0.0525	441		0.0920	0.0472	0.0521	432
TAG56:6FA18:3	0.2299	0.1387		0.1123	0.0472	0.0177	441		0.1095	0.0474	0.0215	432
TAG56:6FA20:2	0.254	0.1513		0.0895	0.0474	0.0595	441		0.0842	0.0475	0.0769	432
TAG56:6FA20:3	1.3769	0.6618		0.0741	0.0471	0.1165	441		0.0712	0.0473	0.1328	432
TAG56:6FA20:4	5.8299	2.7638		0.0822	0.0470	0.0808	441		0.0836	0.0470	0.0758	432
TAG56:6FA20:5	0.5052	0.3289		0.0409	0.0466	0.3800	441		0.0483	0.0467	0.3013	432
TAG56:6FA22:4	0.8958	0.5314		0.0784	0.0473	0.0985	441		0.0820	0.0476	0.0857	432
TAG56:6FA22:5	4.8477	2.618		0.0696	0.0466	0.1355	441		0.0795	0.0467	0.0898	432
TAG56:6FA22:6	0.7306	0.5683		0.0915	0.0467	0.0505	441		0.0982	0.0469	0.0366	432
TAG56:7FA16:0	2.8545	1.7256		0.1078	0.0465	0.0210	441		0.1125	0.0466	0.0162	432
TAG56:7FA16:1	0.3454	0.1856		0.0721	0.0468	0.1241	441		0.0788	0.0470	0.0945	432
TAG56:7FA18:0	0.1946	0.1118		0.0772	0.0467	0.0991	441		0.0811	0.0470	0.0852	432
TAG56:7FA18:1	2.8725	1.5348		0.1057	0.0466	0.0239	441		0.1089	0.0467	0.0202	432
TAG56:7FA18:2	2.7618	1.4989		0.1003	0.0471	0.0336	441		0.1002	0.0471	0.0342	432
TAG56:7FA18:3	0.3932	0.2239		0.1183	0.0468	0.0118	441		0.1153	0.0470	0.0146	432
TAG56:7FA20:3	0.6123	0.3302		0.0973	0.0468	0.0383	441		0.0922	0.0470	0.0506	432
TAG56:7FA20:4	4.0211	2.0747		0.0888	0.0471	0.0601	441		0.0834	0.0473	0.0782	432
TAG56:7FA20:5	1.4935	0.9662		0.0536	0.0466	0.2500	441		0.0578	0.0466	0.2152	432
TAG56:7FA22:4	0.1812	0.104		0.1007	0.0473	0.0338	441		0.1027	0.0476	0.0316	432
TAG56:7FA22:5	3.0071	1.6705		0.0933	0.0468	0.0466	441		0.0977	0.0469	0.0376	432
TAG56:7FA22:6	6.1553	4.699		0.1028	0.0464	0.0272	441		0.1084	0.0466	0.0204	432
TAG56:8FA16:0	0.9661	0.6652		0.1244	0.0463	0.0075	441		0.1266	0.0465	0.0067	432
TAG56:8FA16:1	0.31	0.1958		0.0902	0.0467	0.0540	441		0.0934	0.0468	0.0467	432
TAG56:8FA18:1	0.6433	0.3612		0.1072	0.0465	0.0216	441		0.1081	0.0466	0.0207	432
TAG56:8FA18:2	1.4003	0.8384		0.1170	0.0466	0.0124	441		0.1147	0.0466	0.0143	432
TAG56:8FA18:3	0.5287	0.3063		0.1222	0.0469	0.0095	441		0.1208	0.0471	0.0107	432
TAG56:8FA20:4	1.6402	0.972		0.0953	0.0469	0.0430	441		0.0878	0.0472	0.0633	432
TAG56:8FA20:5	1.1627	0.7946		0.0750	0.0468	0.1100	441		0.0728	0.0468	0.1206	432
TAG56:8FA22:5	0.5476	0.316		0.1175	0.0469	0.0126	441		0.1190	0.0471	0.0118	432
TAG56:8FA22:6	3.9109	3.0534		0.1069	0.0465	0.0220	441		0.1087	0.0467	0.0203	432
TAG56:9FA18:3	0.2782	0.1755		0.1387	0.0464	0.0030	441		0.1346	0.0466	0.0041	432
TAG56:9FA20:4	0.4532	0.2973		0.0864	0.0471	0.0676	441		0.0786	0.0474	0.0981	432
TAG56:9FA20:5	0.5138	0.3848		0.0868	0.0467	0.0639	441		0.0834	0.0468	0.0757	432
TAG56:9FA22:6	0.7367	0.6183		0.1247	0.0464	0.0074	441		0.1249	0.0466	0.0077	432
TAG57:2FA18:1	0.3863	0.2315		0.0955	0.0464	0.0401	441		0.0947	0.0465	0.0423	432
TAG57:3FA18:2	0.2012	0.1286		0.0922	0.0465	0.0479	441		0.0868	0.0466	0.0632	432
TAG57:8FA22:6	0.1684	0.0814		0.0917	0.0467	0.0502	441		0.0926	0.0468	0.0485	432
TAG57:9FA22:6	2.0725	0.2213		0.0055	0.0474	0.9077	441		0.0110	0.0476	0.8174	432
TAG58:10FA18:2	0.1866	0.1189		0.1034	0.0465	0.0265	441		0.0976	0.0466	0.0367	432
TAG58:10FA20:4	0.3907	0.2659		0.0647	0.0471	0.1698	441		0.0630	0.0472	0.1833	432
TAG58:10FA20:5	0.1847	0.1546		0.0434	0.0472	0.3581	441		0.0450	0.0473	0.3426	432
TAG58:10FA22:5	0.1078	0.0661		0.0856	0.0466	0.0672	441		0.0818	0.0468	0.0816	432
TAG58:10FA22:6	0.5537	0.4571		0.1069	0.0465	0.0219	441		0.1031	0.0467	0.0277	432
TAG58:2FA18:1	0.1537	0.2912		0.0509	0.0472	0.2820	441		0.0526	0.0474	0.2679	432
TAG58:3FA18:1	0.1478	0.1674		0.0564	0.0477	0.2379	441		0.0592	0.0478	0.2165	432
TAG58:5FA18:1	0.1881	0.0903		0.0388	0.0475	0.4152	441		0.0457	0.0479	0.3399	432
TAG58:6FA16:0	0.1767	0.1192		0.0567	0.0476	0.2335	441		0.0655	0.0479	0.1723	432
TAG58:6FA18:0	0.2247	0.1192		0.0440	0.0471	0.3504	441		0.0556	0.0473	0.2414	432
TAG58:6FA18:1	0.5952	0.2828		0.0538	0.0474	0.2566	441		0.0613	0.0476	0.1983	432
TAG58:6FA20:4	0.1243	0.0564		0.0576	0.0472	0.2233	441		0.0601	0.0473	0.2040	432
TAG58:6FA22:4	0.2897	0.1331		0.0546	0.0475	0.2510	441		0.0585	0.0477	0.2200	432
TAG58:6FA22:5	0.325	0.16		0.0455	0.0466	0.3288	441		0.0562	0.0469	0.2311	432
TAG58:7FA16:0	0.2185	0.1604		0.0493	0.0470	0.2956	441		0.0542	0.0474	0.2539	432
TAG58:7FA18:0	0.2233	0.1291		0.0645	0.0465	0.1663	441		0.0708	0.0468	0.1306	432
TAG58:7FA18:1	0.8937	0.445		0.0701	0.0471	0.1370	441		0.0761	0.0472	0.1075	432
TAG58:7FA18:2	0.3098	0.1532		0.0749	0.0474	0.1146	441		0.0756	0.0476	0.1126	432
TAG58:7FA20:4	0.1854	0.0899		0.0641	0.0468	0.1714	441		0.0642	0.0470	0.1728	432
TAG58:7FA22:4	0.227	0.1102		0.0685	0.0476	0.1510	441		0.0654	0.0478	0.1720	432
TAG58:7FA22:5	0.9047	0.4194		0.0462	0.0467	0.3226	441		0.0508	0.0468	0.2783	432
TAG58:7FA22:6	0.5125	0.3683		0.0793	0.0468	0.0907	441		0.0831	0.0471	0.0785	432
TAG58:8FA18:1	0.7875	0.4587		0.0767	0.0466	0.1003	441		0.0792	0.0467	0.0907	432
TAG58:8FA18:2	0.4218	0.2253		0.0902	0.0470	0.0555	441		0.0903	0.0470	0.0556	432
TAG58:8FA20:3	0.1788	0.0948		0.0436	0.0468	0.3518	441		0.0473	0.0471	0.3165	432
TAG58:8FA20:4	0.345	0.1897		0.0567	0.0468	0.2265	441		0.0565	0.0470	0.2297	432
TAG58:8FA22:5	0.6932	0.3323		0.0732	0.0468	0.1182	441		0.0717	0.0469	0.1265	432
TAG58:8FA22:6	1.5086	1.103		0.0767	0.0466	0.1004	441		0.0784	0.0468	0.0949	432
TAG58:9FA18:1	0.3763	0.2235		0.0978	0.0463	0.0353	441		0.0954	0.0464	0.0405	432
TAG58:9FA18:2	0.3659	0.2293		0.0908	0.0467	0.0523	441		0.0859	0.0468	0.0669	432
TAG58:9FA20:4	0.5947	0.3766		0.0525	0.0472	0.2659	441		0.0515	0.0474	0.2778	432
TAG58:9FA22:5	0.3258	0.175		0.0984	0.0467	0.0358	441		0.0968	0.0469	0.0397	432
TAG58:9FA22:6	1.1918	0.9105		0.0870	0.0467	0.0630	441		0.0847	0.0469	0.0717	432
TAG60:10FA22:5	0.1116	0.0563		0.0381	0.0466	0.4136	441		0.0433	0.0468	0.3549	432
TAG60:10FA22:6	0.1262	0.0874		0.0687	0.0468	0.1424	441		0.0718	0.0469	0.1262	432
TAG60:11FA22:5	0.0786	0.0498		0.0635	0.0466	0.1734	441		0.0671	0.0468	0.1525	432
TAG60:11FA22:6	0.1999	0.1576		0.0732	0.0465	0.1162	441		0.0752	0.0466	0.1078	432
TAG60:12FA22:6	0.1663	0.1823		0.0877	0.0465	0.0601	441		0.0880	0.0468	0.0606	432
Total TAG	1212.3196	689.064		0.0811	0.0477	0.0900	441		0.0883	0.0481	0.0670	432
