# Supplementary material for: Thickness of the cerebral cortex shows positive association with blood levels of triacylglycerols carrying 18-carbon fatty acids
Source: Commun Biol. 2020 Aug 20;3:456. doi: 10.1038/s42003-020-01189-5 (PMC7441395; doi:10.1038/s42003-020-01189-5)
Supplement: Supplementary file 3 — Supplementary Data 2 [file 42003_2020_1189_MOESM3_ESM.xlsx]

## Sheet: Sheet1
Region	TAG52:6FA18:3	TAG54:6FA18:3	TAG54:7FA18:1	TAG54:7FA18:3	TAG54:8FA18:2	TAG54:8FA18:3	TAG56:9FA18:3	Average beta
Rostralanteriorcingulate	-0.046	-0.053	-0.053	-0.041	-0.036	-0.035	-0.015	-0.040
Medialorbitofrontal	-0.019	-0.032	-0.020	-0.019	-0.027	-0.018	-0.025	-0.023
Caudalanteriorcingulate	-0.016	-0.041	-0.013	-0.037	-0.023	-0.029	0.016	-0.020
Transversetemporal	0.046	0.025	0.042	0.027	0.026	0.025	0.053	0.035
Parahippocampal	0.028	0.017	0.033	0.039	0.046	0.047	0.060	0.038
Entorhinal	0.032	0.056	0.044	0.069	0.054	0.071	0.018	0.049
Frontalpole	0.073	0.034	0.073	0.043	0.067	0.056	0.106	0.064
Postcentral	0.068	0.070	0.069	0.075	0.057	0.066	0.047	0.065
Lateralorbitofrontal	0.081	0.053	0.078	0.057	0.063	0.059	0.067	0.065
Inferiortemporal	0.078	0.053	0.067	0.065	0.064	0.078	0.058	0.066
Lingual	0.065	0.065	0.083	0.067	0.068	0.059	0.070	0.068
Paracentral	0.048	0.061	0.079	0.072	0.064	0.077	0.081	0.069
Precuneus	0.067	0.075	0.077	0.078	0.066	0.068	0.079	0.073
Parsopercularis	0.085	0.103	0.088	0.105	0.088	0.095	0.052	0.088
Parsorbitalis	0.114	0.089	0.090	0.098	0.097	0.097	0.077	0.095
Bankssts	0.089	0.090	0.101	0.099	0.098	0.104	0.089	0.096
Posteriorcingulate	0.094	0.084	0.106	0.088	0.094	0.099	0.124	0.098
Temporalpole	0.094	0.095	0.084	0.108	0.102	0.116	0.092	0.099
Inferiorparietal	0.099	0.111	0.104	0.102	0.089	0.097	0.104	0.101
Superiorfrontal	0.100	0.099	0.112	0.104	0.110	0.108	0.119	0.108
Pericalcarine	0.110	0.126	0.127	0.116	0.101	0.103	0.081	0.109
Supramarginal	0.122	0.114	0.119	0.108	0.099	0.102	0.100	0.109
Isthmuscingulate	0.109	0.119	0.110	0.122	0.104	0.122	0.107	0.113
Precentral	0.111	0.106	0.124	0.112	0.112	0.116	0.125	0.115
Middletemporal	0.129	0.113	0.124	0.128	0.129	0.133	0.105	0.123
Cuneus	0.112	0.139	0.130	0.134	0.117	0.120	0.125	0.125
Superiortemporal	0.139	0.127	0.128	0.132	0.128	0.131	0.102	0.127
Parstriangularis	0.137	0.131	0.126	0.137	0.121	0.128	0.115	0.128
Insula	0.113	0.127	0.129	0.135	0.133	0.145	0.118	0.129
Caudalmiddlefrontal	0.141	0.125	0.143	0.130	0.132	0.135	0.140	0.135
Superiorparietal	0.126	0.142	0.139	0.141	0.128	0.138	0.135	0.136
Fusiform	0.142	0.132	0.143	0.141	0.139	0.141	0.128	0.138
Lateraloccipital	0.143	0.154	0.156	0.149	0.139	0.143	0.131	0.145
Rostralmiddlefrontal	0.151	0.131	0.163	0.134	0.144	0.138	0.159	0.146
