# Supplementary material for: Thickness of the cerebral cortex shows positive association with blood levels of triacylglycerols carrying 18-carbon fatty acids
Source: Commun Biol. 2020 Aug 20;3:456. doi: 10.1038/s42003-020-01189-5 (PMC7441395; doi:10.1038/s42003-020-01189-5)
Supplement: Supplementary file 4 — Supplementary Data 3 [file 42003_2020_1189_MOESM4_ESM.xlsx]

## Sheet: Sheet1
Assoc. direction	Genes	Obs. gene count	Background gene count	FDR	Term ID	Term description
Positive	ACSL3, ACSL6	2	69	0.0038	hsa04920	Adipocytokine signaling pathway
Positive	AMT, SDSL	2	98	0.0256	GO:1901606	alpha-amino acid catabolic process
Positive	ACSL3, ACSL6	2	30	0.003	PF00501	AMP-binding enzyme
Positive	ACSL3, ACSL6	2	26	0.0043	IPR020845	AMP-binding, conserved site
Positive	ACSL3, ACSL6	2	30	0.0043	IPR000873	AMP-dependent synthetase/ligase
Positive	ALDOC, SDSL	2	72	0.0038	hsa01230	Biosynthesis of amino acids
Positive	ALDOC, UGP2	2	120	0.0316	GO:0016051	carbohydrate biosynthetic process
Positive	ACSL3, ACSL6, ALDOC, UGP2	4	625	0.0111	GO:1901137	carbohydrate derivative biosynthetic process
Positive	ALDOC, AMT, SDSL	3	116	6.2e-4	hsa01200	Carbon metabolism
Positive	ACSL3, ALDOC, UGP2	3	311	0.0162	GO:0046394	carboxylic acid biosynthetic process
Positive	ACSL3, ACSL6, ALDOC, AMT, SDSL, UGP2	6	854	0.0047	GO:0019752	carboxylic acid metabolic process
Positive	ACSL3, ACSL6, AGPAT3, ALDOC, AMT, HSD11B1, SDSL, UGP2, ZMPSTE24	9	5592	0.0399	GO:0003824	catalytic activity
Positive	AMT, SDSL	2	114	0.0308	GO:0009063	cellular amino acid catabolic process
Positive	ACSL3, ACSL6, ALDOC	3	167	0.0079	GO:0009108	coenzyme biosynthetic process
Positive	ACSL3, ACSL6, AGPAT3, ALDOC, AMT, ARHGEF10L, HSD11B1, LXN, RELT, SDSL, UGP2, ZMPSTE24	12	11238	0.0468	GO:0005737	cytoplasm
Positive	ACSL3, ACSL6	2	8	0.0021	GO:0102391	decanoate-CoA ligase activity
Positive	AMT, SDSL	2	113	0.0308	GO:0042737	drug catabolic process
Positive	ACSL3, ACSL6, AGPAT3, HSD11B1, ZMPSTE24	5	1129	0.0174	KW-0256	Endoplasmic reticulum
Positive	ACSL3, ACSL6, AGPAT3, HSD11B1, ZMPSTE24	5	1022	0.0338	GO:0005789	endoplasmic reticulum membrane
Positive	ACSL3, ACSL6, AGPAT3, HSD11B1, ZMPSTE24	5	1025	0.0338	GO:0098827	endoplasmic reticulum subcompartment
Positive	ACSL3, ACSL6	2	12	5.7e-4	hsa00061	Fatty acid biosynthesis
Positive	ACSL3, ACSL6	2	44	0.0025	hsa00071	Fatty acid degradation
Positive	ACSL3, ACSL6	2	48	0.0025	hsa01212	Fatty acid metabolism
Positive	ACSL3, ACSL6	2	123	0.0467	KW-0276	Fatty acid metabolism
Positive	ACSL3, ACSL6	2	40	0.0025	hsa04216	Ferroptosis
Positive	AMT, SDSL	2	16	0.0047	GO:0006544	glycine metabolic process
Positive	AMT, SDSL	2	39	0.0025	hsa00260	Glycine, serine and threonine metabolism
Positive	ACSL3, ACSL6	2	129	0.0467	KW-0436	Ligase
Positive	ACSL3, ACSL6, AGPAT3, HSD11B1	4	442	0.01	KW-0443	Lipid metabolism
Positive	ACSL3, ACSL6	2	104	0.0273	GO:0001676	long-chain fatty acid metabolic process
Positive	ACSL3, ACSL6	2	13	0.0021	GO:0004467	long-chain fatty acid-CoA ligase activity
Positive	ACSL3, ACSL6	2	18	0.0047	GO:0035338	long-chain fatty-acyl-CoA biosynthetic process
Positive	ACSL3, ACSL6	2	24	0.0066	GO:0035336	long-chain fatty-acyl-CoA metabolic process
Positive	ALDOC, SDSL	2	148	0.0467	KW-0456	Lyase
Positive	ACSL3, ACSL6, UGP2	3	569	0.0467	KW-0460	Magnesium
Positive	ACSL3, ACSL6, AGPAT3, ALDOC, AMT, HSD11B1, SDSL, UGP2	8	1250	8.48e-6	hsa01100	Metabolic pathways
Positive	ACSL3, ACSL6, AGPAT3, ALDOC, AMT, HSD11B1, SDSL, UGP2	8	2032	5.1e-4	HSA-1430728	Metabolism
Positive	ACSL3, ACSL6, AGPAT3, HSD11B1	4	721	0.012	HSA-556833	Metabolism of lipids
Positive	ACSL3, ACSL6	2	129	0.0467	KW-0492	Microsome
Positive	ACSL3, ACSL6	2	181	0.0403	GO:0005741	mitochondrial outer membrane
Positive	ACSL3, ACSL6	2	126	0.0467	KW-1000	Mitochondrion outer membrane
Positive	ACSL3, ACSL6, ALDOC	3	477	0.0336	GO:0032787	monocarboxylic acid metabolic process
Positive	AMT, SDSL	2	87	0.0221	GO:0042133	neurotransmitter metabolic process
Positive	ACSL3, ACSL6, AGPAT3, ALDOC, UGP2	5	662	0.0047	GO:0055086	nucleobase-containing small molecule metabolic process
Positive	ACSL3, ACSL6, AGPAT3, ALDOC	4	291	0.0047	GO:0009165	nucleotide biosynthetic process
Positive	ACSL3, ACSL6, AGPAT3, ALDOC	4	576	0.0099	GO:0009117	nucleotide metabolic process
Positive	ACSL3, ACSL6, AGPAT3, ZMPSTE24	4	1146	0.0403	GO:0031967	organelle envelope
Positive	ACSL3, ACSL6, AGPAT3, ALDOC, UGP2	5	1011	0.0099	GO:0019637	organophosphate metabolic process
Positive	ACSL3, ACSL6	2	51	0.0338	GO:0005778	peroxisomal membrane
Positive	ACSL3, ACSL6	2	81	0.0038	hsa04146	Peroxisome
Positive	ACSL3, ACSL6	2	101	0.0425	KW-0576	Peroxisome
Positive	ACSL3, ACSL6	2	72	0.0038	hsa03320	PPAR signaling pathway
Positive	ACSL3, ACSL6, ALDOC	3	189	0.0095	GO:0009152	purine ribonucleotide biosynthetic process
Positive	ACSL3, ACSL6, ALDOC	3	425	0.0308	GO:0009150	purine ribonucleotide metabolic process
Positive	ALDOC, AMT, SDSL	3	388	0.0256	GO:0044282	small molecule catabolic process
Positive	ACSL3, ACSL6, AGPAT3, ALDOC, AMT, SDSL, UGP2	7	1779	0.0047	GO:0044281	small molecule metabolic process
Positive	SLC1A4, SLC7A11	2	7	0.0428	GO:0000099	sulfur amino acid transmembrane transporter activity
Positive	ACSL3, ACSL6	2	24	0.0031	HSA-75876	Synthesis of very long-chain fatty acyl-CoAs
Positive	ACSL3, ACSL6	2	228	0.0254	hsa04714	Thermogenesis
Negative	CSPG5, GPC6, NCAN	3	26	0.0031	HSA-1971475	A tetrasaccharide linker sequence is required for GAG synthesis
Negative	CSPG5, GPC6, NCAN	3	26	0.0031	HSA-1971475	A tetrasaccharide linker sequence is required for GAG synthesis
Negative	CSPG5, GPC6, NCAN	3	26	0.0031	HSA-1971475	A tetrasaccharide linker sequence is required for GAG synthesis
Negative	SLC1A4, SLC7A11	2	32	0.023	HSA-352230	Amino acid transport across the plasma membrane
Negative	SLC1A4, SLC7A11	2	32	0.023	HSA-352230	Amino acid transport across the plasma membrane
Negative	SLC1A4, SLC7A11	2	32	0.023	HSA-352230	Amino acid transport across the plasma membrane
Negative	CSPG5, NCAN	2	19	0.0125	HSA-2022870	Chondroitin sulfate biosynthesis
Negative	CSPG5, NCAN	2	19	0.0125	HSA-2022870	Chondroitin sulfate biosynthesis
Negative	CSPG5, NCAN	2	19	0.0125	HSA-2022870	Chondroitin sulfate biosynthesis
Negative	CSPG5, NCAN	2	14	0.0077	HSA-2024101	CS/DS degradation
Negative	CSPG5, NCAN	2	14	0.0077	HSA-2024101	CS/DS degradation
Negative	CSPG5, NCAN	2	14	0.0077	HSA-2024101	CS/DS degradation
Negative	CSPG5, GPC6, NCAN	3	20	0.0031	HSA-4420332	Defective B3GALT6 causes EDSP2 and SEMDJL1
Negative	CSPG5, GPC6, NCAN	3	20	0.0031	HSA-4420332	Defective B3GALT6 causes EDSP2 and SEMDJL1
Negative	CSPG5, GPC6, NCAN	3	20	0.0031	HSA-4420332	Defective B3GALT6 causes EDSP2 and SEMDJL1
Negative	CSPG5, GPC6, NCAN	3	20	0.0031	HSA-3560801	Defective B3GAT3 causes JDSSDHD
Negative	CSPG5, GPC6, NCAN	3	20	0.0031	HSA-3560801	Defective B3GAT3 causes JDSSDHD
Negative	CSPG5, GPC6, NCAN	3	20	0.0031	HSA-3560801	Defective B3GAT3 causes JDSSDHD
Negative	CSPG5, GPC6, NCAN	3	20	0.0031	HSA-3560783	Defective B4GALT7 causes EDS, progeroid type
Negative	CSPG5, GPC6, NCAN	3	20	0.0031	HSA-3560783	Defective B4GALT7 causes EDS, progeroid type
Negative	CSPG5, GPC6, NCAN	3	20	0.0031	HSA-3560783	Defective B4GALT7 causes EDS, progeroid type
Negative	CSPG5, NCAN	2	8	0.0053	HSA-3595174	Defective CHST14 causes EDS, musculocontractural type
Negative	CSPG5, NCAN	2	8	0.0053	HSA-3595174	Defective CHST14 causes EDS, musculocontractural type
Negative	CSPG5, NCAN	2	8	0.0053	HSA-3595174	Defective CHST14 causes EDS, musculocontractural type
Negative	CSPG5, NCAN	2	8	0.0053	HSA-3595172	Defective CHST3 causes SEDCJD
Negative	CSPG5, NCAN	2	8	0.0053	HSA-3595172	Defective CHST3 causes SEDCJD
Negative	CSPG5, NCAN	2	8	0.0053	HSA-3595172	Defective CHST3 causes SEDCJD
Negative	CSPG5, NCAN	2	8	0.0053	HSA-3595177	Defective CHSY1 causes TPBS
Negative	CSPG5, NCAN	2	8	0.0053	HSA-3595177	Defective CHSY1 causes TPBS
Negative	CSPG5, NCAN	2	8	0.0053	HSA-3595177	Defective CHSY1 causes TPBS
Negative	CSPG5, NCAN	2	11	0.0054	HSA-2022923	Dermatan sulfate biosynthesis
Negative	CSPG5, NCAN	2	11	0.0054	HSA-2022923	Dermatan sulfate biosynthesis
Negative	CSPG5, NCAN	2	11	0.0054	HSA-2022923	Dermatan sulfate biosynthesis
Negative	B3GALTL, CSPG5, GPC6, NCAN	4	136	0.0053	HSA-3781865	Diseases of glycosylation
Negative	B3GALTL, CSPG5, GPC6, NCAN	4	136	0.0053	HSA-3781865	Diseases of glycosylation
Negative	B3GALTL, CSPG5, GPC6, NCAN	4	136	0.0053	HSA-3781865	Diseases of glycosylation
Negative	ADCY2, RGS20	2	47	0.042	HSA-418597	G alpha (z) signalling events
Negative	ADCY2, RGS20	2	47	0.042	HSA-418597	G alpha (z) signalling events
Negative	ADCY2, RGS20	2	47	0.042	HSA-418597	G alpha (z) signalling events
Negative	AIFM2, EPHX2, GABRG1, GPC6, LSAMP, NTSR2, RGS20, SRC	8	814	0.0384	KW-0449	Lipoprotein
Negative	AIFM2, EPHX2, GABRG1, GPC6, LSAMP, NTSR2, RGS20, SRC	8	814	0.0384	KW-0449	Lipoprotein
Negative	AIFM2, EPHX2, GABRG1, GPC6, LSAMP, NTSR2, RGS20, SRC	8	814	0.0384	KW-0449	Lipoprotein
Negative	HEPH, SLC30A10	2	25	0.0172	HSA-425410	Metal ion SLC transporters
Negative	HEPH, SLC30A10	2	25	0.0172	HSA-425410	Metal ion SLC transporters
Negative	HEPH, SLC30A10	2	25	0.0172	HSA-425410	Metal ion SLC transporters
Negative	FABP7, HEY1	2	24	0.0169	HSA-9013508	NOTCH3 Intracellular Domain Regulates Transcription
Negative	FABP7, HEY1	2	24	0.0169	HSA-9013508	NOTCH3 Intracellular Domain Regulates Transcription
Negative	FABP7, HEY1	2	24	0.0169	HSA-9013508	NOTCH3 Intracellular Domain Regulates Transcription
Negative	CSPG5, GPC6, NCAN	3	55	0.0384	KW-0654	Proteoglycan
Negative	CSPG5, GPC6, NCAN	3	55	0.0384	KW-0654	Proteoglycan
Negative	CSPG5, GPC6, NCAN	3	55	0.0384	KW-0654	Proteoglycan
Negative	GLI2, HEY1, SRC	3	30	0.0031	HSA-8941326	RUNX2 regulates bone development
Negative	GLI2, HEY1, SRC	3	30	0.0031	HSA-8941326	RUNX2 regulates bone development
Negative	GLI2, HEY1, SRC	3	30	0.0031	HSA-8941326	RUNX2 regulates bone development
Negative	HEY1, SRC	2	23	0.0166	HSA-8940973	RUNX2 regulates osteoblast differentiation
Negative	HEY1, SRC	2	23	0.0166	HSA-8940973	RUNX2 regulates osteoblast differentiation
Negative	HEY1, SRC	2	23	0.0166	HSA-8940973	RUNX2 regulates osteoblast differentiation
Negative	ADCY2, CHRDL1, CTNNBIP1, ELMO2, FABP7, GLI2, GPC6, HEY1, NTSR2, RGS20, SRC, THBS4	12	2605	0.0481	HSA-162582	Signal Transduction
Negative	ADCY2, CHRDL1, CTNNBIP1, ELMO2, FABP7, GLI2, GPC6, HEY1, NTSR2, RGS20, SRC, THBS4	12	2605	0.0481	HSA-162582	Signal Transduction
Negative	ADCY2, CHRDL1, CTNNBIP1, ELMO2, FABP7, GLI2, GPC6, HEY1, NTSR2, RGS20, SRC, THBS4	12	2605	0.0481	HSA-162582	Signal Transduction
Negative	HEPH, SLC1A4, SLC30A10, SLC7A11	4	241	0.0189	HSA-425407	SLC-mediated transmembrane transport
Negative	HEPH, SLC1A4, SLC30A10, SLC7A11	4	241	0.0189	HSA-425407	SLC-mediated transmembrane transport
Negative	HEPH, SLC1A4, SLC30A10, SLC7A11	4	241	0.0189	HSA-425407	SLC-mediated transmembrane transport
Negative	SLC1A4, SLC7A11	2	7	0.0428	GO:0000099	sulfur amino acid transmembrane transporter activity
Negative	SLC1A4, SLC7A11	2	7	0.0428	GO:0000099	sulfur amino acid transmembrane transporter activity
Negative	ADCY2, ADD3, HEPH, SLC1A4, SLC30A10, SLC7A11	6	706	0.0318	HSA-382551	Transport of small molecules
Negative	ADCY2, ADD3, HEPH, SLC1A4, SLC30A10, SLC7A11	6	706	0.0318	HSA-382551	Transport of small molecules
Negative	ADCY2, ADD3, HEPH, SLC1A4, SLC30A10, SLC7A11	6	706	0.0318	HSA-382551	Transport of small molecules
