# Supplementary material for: Thickness of the cerebral cortex shows positive association with blood levels of triacylglycerols carrying 18-carbon fatty acids
Source: Commun Biol. 2020 Aug 20;3:456. doi: 10.1038/s42003-020-01189-5 (PMC7441395; doi:10.1038/s42003-020-01189-5)
Supplement: Supplementary file 5 — Supplementary Data 4 [file 42003_2020_1189_MOESM5_ESM.xlsx]

## Sheet: Sheet1
Assoc. direction	Genes	Obs. gene count	Background gene count	FDR	Term ID	Term description
Positive	GRASP, SORL1	2	8	0.0237	GO:0030306	ADP-ribosylation factor binding
Positive	ADRA1D, ANO5, ASAP2, CELSR2, DSCAML1, GPR161, GRASP, MCHR1, NTNG1, OSBPL6, RAB3D, SLC16A14, TNFRSF25, UNC13B	14	3208	0.0332	KW-1003	Cell membrane
Positive	ADRA1D, ANO5, ASAP2, CELSR2, DSCAML1, GPR161, GRASP, MCHR1, NTNG1, OSBPL6, RAB3D, SLC16A14, TNFRSF25, UNC13B	14	3208	0.0332	KW-1003	Cell membrane
Positive	ADRA1D, ANO5, ASAP2, CELSR2, DSCAML1, GPR161, GRASP, MCHR1, NTNG1, OSBPL6, RAB3D, SLC16A14, TNFRSF25, UNC13B	14	3208	0.0332	KW-1003	Cell membrane
Positive	ADRA1D, ANO5, ASPHD2, CELSR2, CHRD, DSCAML1, FNDC4, GPR161, MCHR1, NPR3, NTNG1, RSPO2, SLITRK3, SORL1, TNFRSF25, WSCD2	16	4353	0.0332	KW-0325	Glycoprotein
Positive	ADRA1D, ANO5, ASPHD2, CELSR2, CHRD, DSCAML1, FNDC4, GPR161, MCHR1, NPR3, NTNG1, RSPO2, SLITRK3, SORL1, TNFRSF25, WSCD2	16	4353	0.0332	KW-0325	Glycoprotein
Positive	ADRA1D, ANO5, ASPHD2, CELSR2, CHRD, DSCAML1, FNDC4, GPR161, MCHR1, NPR3, NTNG1, RSPO2, SLITRK3, SORL1, TNFRSF25, WSCD2	16	4353	0.0332	KW-0325	Glycoprotein
Positive	RAB3D, UNC13B	2	22	0.0491	GO:0030742	GTP-dependent protein binding
Positive	AR, MCHR1, NPR3	3	90	0.0491	GO:0042562	hormone binding
Positive	CELSR2, NTNG1	2	30	0.0373	KW-0424	Laminin EGF-like domain
Positive	CELSR2, NTNG1	2	30	0.0373	KW-0424	Laminin EGF-like domain
Positive	CELSR2, NTNG1	2	30	0.0373	KW-0424	Laminin EGF-like domain
Positive	CELSR2, NTNG1	2	33	0.0455	SM00180	Laminin-type epidermal growth factor-like domai
Positive	CELSR2, NTNG1	2	33	0.0455	SM00180	Laminin-type epidermal growth factor-like domai
Positive	CELSR2, NTNG1	2	33	0.0455	SM00180	Laminin-type epidermal growth factor-like domai
Positive	CELSR2, NTNG1	2	33	0.0455	SM00180	Laminin-type epidermal growth factor-like domai
Positive	CELSR2, NTNG1	2	33	0.0455	SM00180	Laminin-type epidermal growth factor-like domai
Positive	ADRA1D, ANO5, ASAP2, ASPHD2, CDS1, CELSR2, DSCAML1, FNDC4, GPR161, GRASP, MCHR1, NPR3, NTNG1, OSBPL6, PPP1R14C, RAB3D, SLC16A14, SLITRK3, SORL1, TNFRSF25, UNC13B, WSCD2	22	6984	0.0332	KW-0472	Membrane
Positive	ADRA1D, ANO5, ASAP2, ASPHD2, CDS1, CELSR2, DSCAML1, FNDC4, GPR161, GRASP, MCHR1, NPR3, NTNG1, OSBPL6, PPP1R14C, RAB3D, SLC16A14, SLITRK3, SORL1, TNFRSF25, UNC13B, WSCD2	22	6984	0.0332	KW-0472	Membrane
Positive	ADRA1D, ANO5, ASAP2, ASPHD2, CDS1, CELSR2, DSCAML1, FNDC4, GPR161, GRASP, MCHR1, NPR3, NTNG1, OSBPL6, PPP1R14C, RAB3D, SLC16A14, SLITRK3, SORL1, TNFRSF25, UNC13B, WSCD2	22	6984	0.0332	KW-0472	Membrane
Positive	ADRA1D, ANO5, AR, ASAP2, CELSR2, DSCAML1, FNDC4, GPR161, GRASP, MCHR1, NPR3, NTNG1, OSBPL6, RAB3D, SLC16A14, SLITRK3, SORL1, TNFRSF25, UNC13B	19	5159	0.0221	GO:0005886	plasma membrane
Positive	ADRA1D, AR, CELSR2, GPR161, MCHR1, NPR3, SORL1, TNFRSF25	8	1423	0.0478	KW-0675	Receptor
Positive	ADRA1D, AR, CELSR2, GPR161, MCHR1, NPR3, SORL1, TNFRSF25	8	1423	0.0478	KW-0675	Receptor
Positive	ADRA1D, AR, CELSR2, GPR161, MCHR1, NPR3, SORL1, TNFRSF25	8	1423	0.0478	KW-0675	Receptor
Positive	CELSR2, TNFRSF25	2	26	0.0455	SM00208	Tumor necrosis factor receptor / nerve growth factor receptor repeats.
Positive	CELSR2, TNFRSF25	2	26	0.0455	SM00208	Tumor necrosis factor receptor / nerve growth factor receptor repeats.
Positive	CELSR2, TNFRSF25	2	26	0.0455	SM00208	Tumor necrosis factor receptor / nerve growth factor receptor repeats.
Positive	CELSR2, TNFRSF25	2	26	0.0455	SM00208	Tumor necrosis factor receptor / nerve growth factor receptor repeats.
Positive	CELSR2, TNFRSF25	2	26	0.0455	SM00208	Tumor necrosis factor receptor / nerve growth factor receptor repeats.
Negative	NDST3, NDST4	2	4	0.0327	GO:0015016	[heparan sulfate]-glucosamine N-sulfotransferase activity
Negative	DRD5, GABRA5, JPH4, LPHN3, LYPD1, PRNP, SHANK2, THRB, USP46	9	541	0.035	GO:0007610	behavior
Negative	DRD5, GABRA5, JPH4, LPHN3, LYPD1, PRNP, SHANK2, THRB, USP46	9	541	0.035	GO:0007610	behavior
Negative	GABRA5, LYPD1, USP46	3	30	0.0379	GO:0001662	behavioral fear response
Negative	GABRA5, LYPD1, USP46	3	30	0.0379	GO:0001662	behavioral fear response
Negative	DRD5, SHANK2, SLC26A4	3	52	0.0184	GO:0031526	brush border membrane
Negative	BCR, CPNE6, NEDD4L, PLCH2, RASAL1, SYT17	6	141	0.0038	IPR000008	C2 domain
Negative	BCR, CPNE6, NEDD4L, PLCH2, RASAL1, SYT17	6	123	9.7e-4	PF00168	C2 domain
Negative	BCR, CPNE6, NEDD4L, PLCH2, RASAL1, SYT17	6	156	0.0038	IPR035892	C2 domain superfamily
Negative	CACNA1E, CCDC109B, FKBP1A	3	60	0.02	GO:0034704	calcium channel complex
Negative	AGAP3, ARSJ, CACNA1E, CHD3, CLCNKB, CPNE6, DRD5, FAT4, GPD2, KCNA4, LMO1, LPHN3, MATN2, NPAS2, PLCH2, PRKAG2, PRNP, PYGO1, RASAL1, RUNX1T1, RXRG, SH3RF1, SLIT1, SYT17, THRB, TRAIP, USP46, YPEL1, ZNF667, ZSCAN18	30	4170	0.0152	GO:0043169	cation binding
Negative	CACNA1E, CCDC109B, FKBP1A, KCNA4, KCNB2	5	206	0.0184	GO:0034703	cation channel complex
Negative	BCR, CTNND2, GABBR1, GABRA5, LPHN3, LRRC7, PSD3, RAP2B, SHANK2, STXBP5	10	1006	0.0348	GO:0030054	cell junction
Negative	BCR, CTNND2, GABBR1, GABRA5, LPHN3, LRRC7, PSD3, SHANK2, STXBP5	9	735	0.0358	KW-0965	Cell junction
Negative	BCR, CTNND2, GABBR1, GABRA5, LPHN3, LRRC7, PSD3, SHANK2, STXBP5	9	735	0.0358	KW-0965	Cell junction
Negative	ADRA2C, AGAP3, BCR, CACNA1E, CLCNKB, CPNE6, DRD5, EPHA6, FAT4, FKBP1A, GABBR1, GABRA5, JPH4, KCNA4, KCNB2, LPHN3, LRRC7, LYPD1, MPP6, PLCH2, PLXNA1, PLXNC1, PRNP, PSD3, RAP2B, RASAL1, SHANK2, SLC26A4, STXBP5, SYT17	30	5254	0.0338	GO:0071944	cell periphery
Negative	AP1S1, CLCNKB, CRYM, FAT4, SLC26A4, THRB	6	227	0.0086	KW-0209	Deafness
Negative	AP1S1, CLCNKB, CRYM, FAT4, SLC26A4, THRB	6	227	0.0086	KW-0209	Deafness
Negative	CPNE6, CTNND2, GABBR1, GABRA5, JPH4, KCNB2, PRNP, SHANK2	8	531	0.0183	GO:0030425	dendrite
Negative	ADRA2C, CPNE6, CTNND2, DCLK2, FAT4, GABRA5, LPHN3, LRRC7, LRRN2, MATN2, NEDD4L, PLXNA1, PLXNC1, RASAL1, SH3RF1, SLIT1, SYT17, THRB	18	1422	0.002	GO:0048699	generation of neurons
Negative	ADRA2C, CPNE6, CTNND2, DCLK2, FAT4, GABRA5, LPHN3, LRRC7, LRRN2, MATN2, NEDD4L, PLXNA1, PLXNC1, RASAL1, SH3RF1, SLIT1, SYT17, THRB	18	1422	0.002	GO:0048699	generation of neurons
Negative	EPHA6, FAT4, MATN2, SLIT1	4	125	0.0398	IPR009030	Growth factor receptor cysteine-rich domain superfamily
Negative	NDST3, NDST4	2	11	0.0372	IPR037359	Heparan sulfate sulfotransferase
Negative	NDST3, NDST4	2	4	0.0136	PF12062	heparan sulfate-N-deacetylase
Negative	NDST3, NDST4	2	4	0.0169	IPR021930	Heparan sulphate-N-deacetylase
Negative	NDST3, NDST4	2	8	0.0479	GO:0030210	heparin biosynthetic process
Negative	NDST3, NDST4	2	8	0.0479	GO:0030210	heparin biosynthetic process
Negative	NDST3, NDST4	2	8	0.0479	GO:0030202	heparin metabolic process
Negative	NDST3, NDST4	2	8	0.0479	GO:0030202	heparin metabolic process
Negative	FAT4, MATN2, SLIT1	3	46	0.0328	PF12661	Human growth factor-like EGF
Negative	ADRA2C, CLCNKB, DRD5, EPHA6, GABBR1, GABRA5, KCNA4, KCNB2, LPHN3, PRNP, RASAL1, SLC26A4, STXBP5	13	1641	0.049	GO:0031226	intrinsic component of plasma membrane
Negative	CACNA1E, CCDC109B, CLCNKB, FKBP1A, GABRA5, KCNA4, KCNB2, STXBP5	8	278	0.0012	GO:0034702	ion channel complex
Negative	AP1S1, CACNA1E, CCDC109B, CLCNKB, FKBP1A, GABBR1, GABRA5, KCNA4, KCNB2, STXBP5	10	1047	0.0425	GO:0098796	membrane protein complex
Negative	AGAP3, ARSJ, CACNA1E, CHD3, CLCNKB, CPNE6, FAT4, GPD2, KCNA4, LMO1, LPHN3, MATN2, NPAS2, PLCH2, PRNP, PYGO1, RASAL1, RUNX1T1, RXRG, SH3RF1, SLIT1, SYT17, THRB, TRAIP, USP46, YPEL1, ZNF667, ZSCAN18	28	4087	0.0327	GO:0046872	metal ion binding
Negative	ADRA2C, BCR, BHLHE22, CPNE6, CTNND2, DCLK2, FAT4, GABRA5, LPHN3, LRRC7, LRRN2, MATN2, NEDD4L, NPAS2, PLXNA1, PLXNC1, RASAL1, SH3RF1, SHANK2, SLIT1, SYT17, THRB	22	2206	0.002	GO:0007399	nervous system development
Negative	ADRA2C, BCR, BHLHE22, CPNE6, CTNND2, DCLK2, FAT4, GABRA5, LPHN3, LRRC7, LRRN2, MATN2, NEDD4L, NPAS2, PLXNA1, PLXNC1, RASAL1, SH3RF1, SHANK2, SLIT1, SYT17, THRB	22	2206	0.002	GO:0007399	nervous system development
Negative	ADRA2C, BHLHE22, CPNE6, CTNND2, DCLK2, FAT4, GABRA5, LPHN3, LRRC7, LRRN2, MATN2, NEDD4L, PLXNA1, PLXNC1, RASAL1, SH3RF1, SLIT1, SYT17, THRB	19	1519	0.002	GO:0022008	neurogenesis
Negative	ADRA2C, BHLHE22, CPNE6, CTNND2, DCLK2, FAT4, GABRA5, LPHN3, LRRC7, LRRN2, MATN2, NEDD4L, PLXNA1, PLXNC1, RASAL1, SH3RF1, SLIT1, SYT17, THRB	19	1519	0.002	GO:0022008	neurogenesis
Negative	ADRA2C, AP1S1, BCR, CPNE6, CTNND2, GABBR1, GABRA5, JPH4, KCNA4, KCNB2, LPHN3, LRRC7, PPFIA2, PRNP, PSD3, SHANK2, STXBP5, SYT17	18	1449	8.1e-4	GO:0097458	neuron part
Negative	ADRA2C, AP1S1, CPNE6, CTNND2, GABBR1, GABRA5, JPH4, KCNA4, KCNB2, LPHN3, LRRC7, PRNP, SHANK2	13	1142	0.0086	GO:0043005	neuron projection
Negative	GABRA5, KCNB2	2	21	0.0348	GO:0032809	neuronal cell body membrane
Negative	CACNA1E, GABBR1, GABRA5, KCNA4, KCNB2, LRRC7, PPFIA2, SHANK2	8	358	0.0111	HSA-112316	Neuronal System
Negative	ADRA2C, BCR, CACNA1E, CLCNKB, CPNE6, DRD5, EPHA6, FAT4, FKBP1A, GABBR1, GABRA5, JPH4, KCNA4, KCNB2, LPHN3, LRRC7, LYPD1, MPP6, PLCH2, PLXNA1, PLXNC1, PRNP, PSD3, RAP2B, RASAL1, SHANK2, SLC26A4, STXBP5, SYT17	29	5159	0.0448	GO:0005886	plasma membrane
Negative	ADRA2C, AP1S1, CPNE6, CTNND2, DRD5, GABBR1, GABRA5, JPH4, KCNA4, KCNB2, LPHN3, LRRC7, PRNP, PSD3, SH3RF1, SHANK2, SLC26A4	17	1900	0.011	GO:0120025	plasma membrane bounded cell projection
Negative	ADRA2C, AP1S1, CPNE6, CTNND2, DRD5, GABBR1, GABRA5, JPH4, KCNB2, PRNP, PSD3, SHANK2, SLC26A4	13	1316	0.0183	GO:0120038	plasma membrane bounded cell projection part
Negative	ADRA2C, BCR, CACNA1E, CLCNKB, DRD5, EPHA6, FKBP1A, GABBR1, GABRA5, KCNA4, KCNB2, LPHN3, LRRC7, PRNP, PSD3, RASAL1, SHANK2, SLC26A4, STXBP5	19	2651	0.0251	GO:0044459	plasma membrane part
Negative	PLXNA1, PLXNC1	2	9	0.0328	PF08337	Plexin cytoplasmic RasGAP domain
Negative	PLXNA1, PLXNC1	2	9	0.0368	IPR031148	Plexin family
Negative	PLXNA1, PLXNC1	2	9	0.0368	IPR013548	Plexin, cytoplasmic RasGAP domain
Negative	CPNE6, NEDD4L, RASAL1, SYT17	4	19	0.002	GO:1903861	positive regulation of dendrite extension
Negative	CPNE6, NEDD4L, RASAL1, SYT17	4	19	0.002	GO:1903861	positive regulation of dendrite extension
Negative	ADRA2C, CPNE6, LPHN3, LRRC7, NEDD4L, PLXNC1, RASAL1, SYT17	8	488	0.0379	GO:0051962	positive regulation of nervous system development
Negative	ADRA2C, CPNE6, LPHN3, LRRC7, NEDD4L, PLXNC1, RASAL1, SYT17	8	488	0.0379	GO:0051962	positive regulation of nervous system development
Negative	ADRA2C, CPNE6, LRRC7, NEDD4L, PLXNC1, RASAL1, SYT17	7	337	0.0379	GO:0045666	positive regulation of neuron differentiation
Negative	ADRA2C, CPNE6, LRRC7, NEDD4L, PLXNC1, RASAL1, SYT17	7	337	0.0379	GO:0045666	positive regulation of neuron differentiation
Negative	CPNE6, LRRC7, NEDD4L, PLXNC1, RASAL1, SYT17	6	251	0.0379	GO:0010976	positive regulation of neuron projection development
Negative	CPNE6, LRRC7, NEDD4L, PLXNC1, RASAL1, SYT17	6	251	0.0379	GO:0010976	positive regulation of neuron projection development
Negative	BCR, GABBR1, GABRA5, LRRC7, PRNP, PSD3, SHANK2	7	435	0.0184	GO:0098794	postsynapse
Negative	BCR, GABBR1, GABRA5, LRRC7, PSD3, SHANK2	6	199	0.0064	KW-0628	Postsynaptic cell membrane
Negative	BCR, GABBR1, GABRA5, LRRC7, PSD3, SHANK2	6	199	0.0064	KW-0628	Postsynaptic cell membrane
Negative	BCR, LRRC7, PRNP, PSD3, SHANK2	5	205	0.0184	GO:0014069	postsynaptic density
Negative	BCR, GABBR1, GABRA5, LRRC7, PSD3, SHANK2	6	237	0.0089	GO:0045211	postsynaptic membrane
Negative	ADRA2C, AP1S1, GABBR1, PPFIA2, STXBP5, SYT17	6	354	0.0231	GO:0098793	presynapse
Negative	BCR, CPNE6, NEDD4L, PLCH2, RASAL1, SYT17	6	137	8.5e-4	SM00239	Protein kinase C conserved region 2 (CalB)
Negative	ADRA2C, AGAP3, BCR, BHLHE22, CACNA1E, CHD3, CLCNKB, CPNE6, CRYM, CTNND2, DCLK2, DRD5, EPHA6, FAT4, FKBP1A, GABBR1, GABRA5, GIG25, GREM1, JPH4, KCNA4, KCNB2, KLK7, LMO1, LPHN3, LRRC7, LRRN2, LYPD1, NEDD4L, NPAS2, PLCH2, PLXNA1, PLXNC1, PPP4R4, PRKAG2, PRNP, PSD3, PYGO1, RAP2B, RASAL1, RUNX1T1, RXRG, SH3RF1, SHANK2, SLC26A4, SLIT1, STXBP5, SUB1, SYT17, THRB, TRAIP, USP46, ZNF667, ZSCAN18	54	11116	0.0379	GO:0050789	regulation of biological process
Negative	ADRA2C, AGAP3, BCR, BHLHE22, CACNA1E, CHD3, CLCNKB, CPNE6, CRYM, CTNND2, DCLK2, DRD5, EPHA6, FAT4, FKBP1A, GABBR1, GABRA5, GIG25, GREM1, JPH4, KCNA4, KCNB2, KLK7, LMO1, LPHN3, LRRC7, LRRN2, LYPD1, NEDD4L, NPAS2, PLCH2, PLXNA1, PLXNC1, PPP4R4, PRKAG2, PRNP, PSD3, PYGO1, RAP2B, RASAL1, RUNX1T1, RXRG, SH3RF1, SHANK2, SLC26A4, SLIT1, STXBP5, SUB1, SYT17, THRB, TRAIP, USP46, ZNF667, ZSCAN18	54	11116	0.0379	GO:0050789	regulation of biological process
Negative	DRD5, THRB	2	7	0.0404	GO:0045924	regulation of female receptivity
Negative	DRD5, THRB	2	7	0.0404	GO:0045924	regulation of female receptivity
Negative	CACNA1E, CLCNKB, FKBP1A, JPH4, KCNA4, KCNB2, NEDD4L, PRNP	8	434	0.035	GO:0034765	regulation of ion transmembrane transport
Negative	CACNA1E, CLCNKB, FKBP1A, JPH4, KCNA4, KCNB2, NEDD4L, PRNP	8	434	0.035	GO:0034765	regulation of ion transmembrane transport
Negative	ADRA2C, CPNE6, LPHN3, LRRC7, NEDD4L, PLXNA1, PLXNC1, RASAL1, SLIT1, SYT17, THRB	11	817	0.035	GO:0051960	regulation of nervous system development
Negative	ADRA2C, CPNE6, LPHN3, LRRC7, NEDD4L, PLXNA1, PLXNC1, RASAL1, SLIT1, SYT17, THRB	11	817	0.035	GO:0051960	regulation of nervous system development
Negative	ADRA2C, CPNE6, LRRC7, NEDD4L, PLXNA1, PLXNC1, RASAL1, SYT17, THRB	9	595	0.0379	GO:0045664	regulation of neuron differentiation
Negative	ADRA2C, CPNE6, LRRC7, NEDD4L, PLXNA1, PLXNC1, RASAL1, SYT17, THRB	9	595	0.0379	GO:0045664	regulation of neuron differentiation
Negative	ADRA2C, GREM1, PRNP, RAP2B	4	90	0.0379	GO:0061097	regulation of protein tyrosine kinase activity
Negative	ADRA2C, GREM1, PRNP, RAP2B	4	90	0.0379	GO:0061097	regulation of protein tyrosine kinase activity
Negative	CACNA1E, CLCNKB, FKBP1A, JPH4, KCNA4, KCNB2, NEDD4L, PRKAG2, PRNP	9	524	0.0322	GO:0034762	regulation of transmembrane transport
Negative	CACNA1E, CLCNKB, FKBP1A, JPH4, KCNA4, KCNB2, NEDD4L, PRKAG2, PRNP	9	524	0.0322	GO:0034762	regulation of transmembrane transport
Negative	AGAP3, CACNA1E, CHD3, CLCNKB, CPNE6, CTNND2, DCLK2, EPHA6, FAT4, GABBR1, GPD2, JPH4, LMO1, LRRC7, LRRN2, MATN2, MPP6, NEDD4L, NPAS2, PLCH2, PLXNA1, PPFIA2, PPP4R4, PRKAG2, PRNP, RASAL1, SH3RF1, SLIT1, STXBP5, SYT17, TRAIP, ZNF667, ZSCAN18	33	4751	0.0039	KW-0677	Repeat
Negative	AGAP3, CACNA1E, CHD3, CLCNKB, CPNE6, CTNND2, DCLK2, EPHA6, FAT4, GABBR1, GPD2, JPH4, LMO1, LRRC7, LRRN2, MATN2, MPP6, NEDD4L, NPAS2, PLCH2, PLXNA1, PPFIA2, PPP4R4, PRKAG2, PRNP, RASAL1, SH3RF1, SLIT1, STXBP5, SYT17, TRAIP, ZNF667, ZSCAN18	33	4751	0.0039	KW-0677	Repeat
Negative	BCR, PLXNA1, PLXNC1, RASAL1	4	90	0.0242	IPR008936	Rho GTPase activation protein
Negative	BCR, GABBR1, GABRA5, LRRC7, PSD3, SHANK2, STXBP5	7	399	0.0213	KW-0770	Synapse
Negative	BCR, GABBR1, GABRA5, LRRC7, PSD3, SHANK2, STXBP5	7	399	0.0213	KW-0770	Synapse
Negative	ADRA2C, AP1S1, BCR, GABBR1, GABRA5, LRRC7, PPFIA2, PRNP, PSD3, SHANK2, STXBP5, SYT17	12	705	0.0012	GO:0044456	synapse part
Negative	CRYM, THRB	2	7	0.0389	GO:0070324	thyroid hormone binding
