# Supplementary material for: Thickness of the cerebral cortex shows positive association with blood levels of triacylglycerols carrying 18-carbon fatty acids
Source: Commun Biol. 2020 Aug 20;3:456. doi: 10.1038/s42003-020-01189-5 (PMC7441395; doi:10.1038/s42003-020-01189-5)
Supplement: Supplementary file 6 — Supplementary Data 5 [file 42003_2020_1189_MOESM6_ESM.xlsx]

## Sheet: Sheet1
Assoc. direction	Genes	Obs. gene count	Background gene count	FDR	Term ID	Term description
Positive	HTR1F, HTR2A	2	9	0.0027	IPR002231	5-hydroxytryptamine receptor family
Positive	ATP1A1, ATP2A2, ATP2B2, SLC24A2	4	354	0.0434	GO:0022804	active transmembrane transporter activity
Positive	ADRB1, ATP1A1, ATP2A2, ATP2B2, MAPK11, SCN4B	6	139	1.1e-4	hsa04261	Adrenergic signaling in cardiomyocytes
Positive	ADRB1, HTR1F, HTR2A	3	41	0.0052	HSA-375280	Amine ligand-binding receptors
Positive	GFRA2, IGSF21, NEGR1	3	156	0.0401	GO:0031225	anchored component of membrane
Positive	ATP1A1, KCNJ11	2	19	0.0071	GO:0030506	ankyrin binding
Positive	ATP1A1, ATP2A2, ATP2B2	3	66	0.0264	GO:0099132	ATP hydrolysis coupled cation transmembrane transport
Positive	ATP1A1, ATP2A2, ATP2B2	3	63	0.025	GO:0099131	ATP hydrolysis coupled ion transmembrane transport
Positive	ATP1A1, ATP2A2, ATP2B2	3	37	9.6e-4	GO:0015662	ATPase activity, coupled to transmembrane movement of ions, phosphorylative mechanism
Positive	KCNH1, KCNJ11	2	18	0.0093	GO:0030673	axolemma
Positive	HTR2A, KCNH1, KCNJ11, PTPRK, TIAM2	5	530	0.0495	GO:0030424	axon
Positive	ATP2A2, ATP2B2, COL5A1, FSTL4, NECAB3, PCDH7, SLC24A2	7	866	0.0245	KW-0106	Calcium
Positive	ATP2A2, ATP2B2, FSTL4, NECAB3, PCDH7, PCP4, SLC24A2	7	700	0.0071	GO:0005509	calcium ion binding
Positive	ATP2A2, ATP2B2, HTR2A, SLC24A2	4	189	0.0389	GO:0070588	calcium ion transmembrane transport
Positive	ATP2A2, ATP2B2, SLC24A2	3	135	0.0199	GO:0015085	calcium ion transmembrane transporter activity
Positive	ADRB1, ATP2A2, ATP2B2, HTR2A	4	179	0.0241	hsa04020	Calcium signaling pathway
Positive	ATP2A2, ATP2B2, SLC24A2	3	100	0.0134	KW-0109	Calcium transport
Positive	ATP2A2, ATP2B2	2	14	0.0042	GO:0005388	calcium-transporting ATPase activity
Positive	ATP2B2, KCNH1, KCNH5, PCP4	4	194	0.0071	GO:0005516	calmodulin binding
Positive	ATP2B2, KCNH1, KCNH5, PCP4	4	152	0.0043	KW-0112	Calmodulin-binding
Positive	ADRB1, ATP1A1, ATP2A2, ATP2B2, HTR1F	5	195	0.0055	hsa04024	cAMP signaling pathway
Positive	ATP1A1, ATP2A2, ATP2B2, KCNJ11, SCN4B	5	137	0.001	HSA-5576891	Cardiac conduction
Positive	KCNH1, KCNH4, KCNH5, KCNJ11, KCNJ9, KCNS1, KCNT2, SCN4B, SLC24A2	9	316	1.13e-6	GO:0005261	cation channel activity
Positive	KCNH1, KCNH4, KCNJ11, KCNS1, KCNT2, SCN4B	6	206	2.3e-4	GO:0034703	cation channel complex
Positive	ATP1A1, ATP2A2, ATP2B2	3	32	9.7e-4	PF13246	Cation transport ATPase (P-type)
Positive	ATP1A1, ATP2A2, ATP2B2	3	18	5.2e-4	PF00690	Cation transporter/ATPase, N-terminus
Positive	ATP1A1, ATP2A2, ATP2B2	3	18	5.8e-4	SM00831	Cation transporter/ATPase, N-terminus
Positive	ATP1A1, ATP2A2, ATP2B2	3	17	5.2e-4	PF00689	Cation transporting ATPase, C-terminus
Positive	ATP1A1, ATP2A2, ATP2B2	3	61	0.0033	GO:0019829	cation-transporting ATPase activity
Positive	ATP1A1, ATP2A2	2	15	0.0074	GO:0090533	cation-transporting ATPase complex
Positive	ATP1A1, ATP2A2, ATP2B2	3	17	7.2e-4	IPR006068	Cation-transporting P-type ATPase, C-terminal
Positive	ATP1A1, ATP2A2, ATP2B2	3	18	7.2e-4	IPR004014	Cation-transporting P-type ATPase, N-terminal
Positive	HTR2A, KCNJ11	2	8	0.0029	GO:0070852	cell body fiber
Positive	ATP1A1, ATP2B2, IGSF21, KCNH1, KCNJ11, PTPRK, SCN4B, STARD10	8	1006	0.0167	GO:0030054	cell junction
Positive	ADRB1, ATP1A1, ATP2B2, GFRA2, GRM8, HTR1F, HTR2A, IGSF21, KCNH1, KCNS1, KCNT2, NEGR1, PCDH7, PTPRK, SCN4B, TPBG	16	3208	0.0123	KW-1003	Cell membrane
Positive	ATP1A1, KCNJ11, PTPRK, SCN4B, STARD10	5	402	0.0192	GO:0005911	cell-cell junction
Positive	ADRB1, ATP1A1, ATP2A2, ATP2B2	4	160	0.0213	hsa04022	cGMP-PKG signaling pathway
Positive	KCNH1, KCNH4, KCNH5	3	36	0.002	IPR000595	Cyclic nucleotide-binding domain
Positive	KCNH1, KCNH5	2	32	0.0191	PF00027	Cyclic nucleotide-binding domain
Positive	KCNH1, KCNH4, KCNH5	3	39	0.002	IPR018490	Cyclic nucleotide-binding-like
Positive	KCNH1, KCNH4, KCNH5	3	35	9.4e-4	SM00100	Cyclic nucleotide-monophosphate binding domain
Positive	KCNH1, KCNS1	2	21	0.0079	GO:0005251	delayed rectifier potassium channel activity
Positive	ADRB1, CNTNAP5, COL5A1, FSTL4, GRM8, HTR1F, HTR2A, IGSF21, NEGR1, OPN3, PTPRK, SCN4B, SEMA5B, ST3GAL5, TPBG	15	3276	0.0292	KW-1015	Disulfide bond
Positive	ATP1A1, ATP2A2, ATP2B2	3	33	9.7e-4	PF00122	E1-E2 ATPase
Positive	ATP2A2, KCNH1, KCNT2, ST3GAL5	4	187	0.0086	KW-0887	Epilepsy
Positive	ADRB1, HTR1F, HTR2A	3	48	0.0019	GO:0008227	G protein-coupled amine receptor activity
Positive	HTR1F, HTR2A	2	22	0.0082	GO:0004993	G protein-coupled serotonin receptor activity
Positive	HTR1F, HTR2A	2	22	0.0445	GO:0098664	G protein-coupled serotonin receptor signaling pathway
Positive	ADRB1, CNTNAP5, CPNE9, FSTL4, GFRA2, GRM8, HTR1F, HTR2A, IGSF21, KCNH1, KCNH4, KCNH5, KCNT2, LPCAT4, NEGR1, NXPH3, OPN3, PCDH7, PFKP, PTPRK, SCN4B, SEMA5B, SLC24A2, ST3GAL5, TPBG	25	4353	2.58e-5	KW-0325	Glycoprotein
Positive	GFRA2, IGSF21, NEGR1	3	138	0.0248	KW-0336	GPI-anchor
Positive	ATP1A1, ATP2A2, ATP2B2	3	69	0.0055	IPR023214	HAD superfamily
Positive	ATP1A1, ATP2A2, ATP2B2	3	80	0.0068	IPR036412	HAD-like superfamily
Positive	ATP1A1, ATP2A2, ATP2B2	3	38	0.0012	PF00702	haloacid dehalogenase-like hydrolase
Positive	ATP2A2, ATP2B2	2	11	0.0033	PF08282	haloacid dehalogenase-like hydrolase
Positive	IGSF21, NEGR1, PTPRK, SCN4B	4	328	0.0464	SM00409	Immunoglobulin
Positive	FSTL4, IGSF21, NEGR1, PTPRK, SCN4B	5	448	0.0245	KW-0393	Immunoglobulin domain
Positive	FSTL4, IGSF21, NEGR1, PTPRK, SCN4B	5	401	0.0164	IPR003599	Immunoglobulin subtype
Positive	IGSF21, NEGR1, SCN4B	3	179	0.0497	PF07686	Immunoglobulin V-set domain
Positive	FSTL4, IGSF21, NEGR1, PTPRK, SCN4B	5	470	0.0309	IPR007110	Immunoglobulin-like domain
Positive	FSTL4, IGSF21, NEGR1, PTPRK, SCN4B	5	478	0.0319	IPR036179	Immunoglobulin-like domain superfamily
Positive	ATP1A1, ATP2A2, ATP2B2, HTR2A, KCNH1, KCNH4, KCNH5, KCNJ11, KCNJ9, KCNS1, KCNT2, SCN4B, SLC24A2	13	618	4.6e-7	GO:0098662	inorganic cation transmembrane transport
Positive	ADRB1, ATP1A1, ATP2A2, ATP2B2, CNTNAP5, GRM8, HTR1F, HTR2A, KCNH1, KCNH4, KCNH5, KCNJ11, KCNJ9, KCNS1, KCNT2, LPCAT4, OPN3, PCDH7, PTPRK, SCN4B, SEMA5B, SLC24A2, ST3GAL5, TPBG	24	5155	0.002	GO:0016021	integral component of membrane
Positive	ADRB1, ATP1A1, ATP2A2, ATP2B2, GRM8, HTR1F, HTR2A, KCNH1, KCNH4, KCNH5, KCNJ11, KCNJ9, KCNS1, KCNT2, OPN3, PCDH7, PTPRK, SCN4B, SLC24A2, ST3GAL5, TPBG	21	1564	6.14e-10	GO:0005887	integral component of plasma membrane
Positive	ATP1A1, KCNJ11, SCN4B	3	51	0.0031	GO:0014704	intercalated disc
Positive	ADRB1, ATP2A2, E2F1, GFRA2, HTR2A, KCNH1, KCNH4, KCNH5, MAPK11, STAT4, TIAM2	11	1528	0.0264	GO:0035556	intracellular signal transduction
Positive	ADRB1, ATP1A1, ATP2A2, ATP2B2, CNTNAP5, GFRA2, GRM8, HTR1F, HTR2A, IGSF21, KCNH1, KCNH4, KCNH5, KCNJ11, KCNJ9, KCNS1, KCNT2, LPCAT4, NEGR1, OPN3, PCDH7, PTPRK, SCN4B, SEMA5B, SLC24A2, ST3GAL5, TPBG	27	5316	1.2e-4	GO:0031224	intrinsic component of membrane
Positive	ADRB1, ATP1A1, ATP2A2, ATP2B2, GRM8, HTR1F, HTR2A, IGSF21, KCNH1, KCNH4, KCNH5, KCNJ11, KCNJ9, KCNS1, KCNT2, OPN3, PCDH7, PTPRK, SCN4B, SLC24A2, ST3GAL5, TPBG	22	1641	3.04e-10	GO:0031226	intrinsic component of plasma membrane
Positive	KCNJ11, KCNJ9	2	16	0.0058	PF01007	Inward rectifier potassium channel
Positive	KCNJ11, KCNJ9	2	21	0.0079	GO:0005242	inward rectifier potassium channel activity
Positive	KCNJ11, KCNJ9	2	31	0.0483	HSA-1296065	Inwardly rectifying K+ channels
Positive	KCNH1, KCNH4, KCNH5, KCNJ11, KCNJ9, KCNS1, KCNT2, SCN4B	8	345	2.58e-5	KW-0407	Ion channel
Positive	KCNH1, KCNH4, KCNH5, KCNS1, KCNT2	5	63	3.93e-5	PF07885	Ion channel
Positive	KCNH1, KCNH5, KCNJ11, SCN4B	4	120	0.0016	GO:0044325	ion channel binding
Positive	ATP1A1, ATP2A2, ATP2B2, KCNJ11	4	53	6.5e-4	HSA-5578775	Ion homeostasis
Positive	ATP1A1, ATP2A2, ATP2B2, HTR2A, KCNH1, KCNH4, KCNH5, KCNJ11, KCNJ9, KCNS1, KCNT2, SCN4B, SLC24A2, STARD10	14	1292	1.00E-04	GO:0006811	ion transport
Positive	ATP1A1, ATP2A2, ATP2B2, KCNH1, KCNH4, KCNH5, KCNJ11, KCNJ9, KCNS1, KCNT2, SCN4B, SLC24A2	12	622	5.34e-7	KW-0406	Ion transport
Positive	ATP1A1, ATP2A2, ATP2B2	3	54	0.0084	HSA-936837	Ion transport by P-type ATPases
Positive	KCNH1, KCNH4, KCNH5, KCNS1	4	106	0.002	IPR005821	Ion transport domain
Positive	KCNH1, KCNH4, KCNH5, KCNS1	4	113	0.0014	PF00520	Ion transport protein
Positive	CNTNAP5, COL5A1	2	44	0.04	SM00282	Laminin G domain
Positive	KCNH1, KCNJ11, PTPRK	3	150	0.0385	GO:0031256	leading edge membrane
Positive	ADRB1, ATP1A1, ATP2A2, ATP2B2, CNTNAP5, CYP26B1, GFRA2, GRM8, HTR1F, HTR2A, IGSF21, KCNH1, KCNH4, KCNH5, KCNJ11, KCNJ9, KCNS1, KCNT2, LPCAT4, NECAB3, NEGR1, OPN3, OSBP2, PCDH7, PTPRK, SCN4B, SEMA5B, SLC24A2, ST3GAL5, STARD10, TIAM2, TPBG	32	8420	0.002	GO:0016020	membrane
Positive	ADRB1, ATP1A1, ATP2A2, ATP2B2, CNTNAP5, CYP26B1, GFRA2, GRM8, HTR1F, HTR2A, IGSF21, KCNH1, KCNH4, KCNH5, KCNJ11, KCNJ9, KCNS1, KCNT2, LPCAT4, NEGR1, OPN3, OSBP2, PCDH7, PTPRK, SCN4B, SEMA5B, SLC24A2, ST3GAL5, STARD10, TPBG	30	6984	3.8e-4	KW-0472	Membrane
Positive	ADRB1, ATP1A1, ATP2A2, ATP2B2, CNTNAP5, CYP26B1, GFRA2, GRM8, HTR1F, HTR2A, IGSF21, KCNH1, KCNH4, KCNH5, KCNJ11, KCNJ9, KCNS1, KCNT2, LPCAT4, NECAB3, NEGR1, OPN3, PCDH7, PTPRK, SCN4B, SEMA5B, SLC24A2, ST3GAL5, TPBG	29	6517	4.7e-4	GO:0044425	membrane part
Positive	ATP1A1, ATP2A2, ATP2B2, KCNH1, KCNH4, KCNH5, KCNJ11, KCNJ9, KCNS1, KCNT2, SCN4B, SLC24A2	12	458	5.59e-8	GO:0046873	metal ion transmembrane transporter activity
Positive	ATP1A1, ATP2A2, ATP2B2, HTR2A, KCNH1, KCNH4, KCNH5, KCNJ11, KCNJ9, KCNS1, KCNT2, SCN4B, SLC24A2	13	664	8.09e-7	GO:0030001	metal ion transport
Positive	ATP1A1, KCNH1, KCNH4, KCNH5, KCNJ11, KCNJ9, KCNS1, KCNT2, SCN4B, SLC24A2	10	390	9.59e-7	GO:0015077	monovalent inorganic cation transmembrane transporter activity
Positive	ATP1A1, KCNH1, KCNH4, KCNH5, KCNJ11, KCNJ9, KCNS1, KCNT2, SCN4B, SLC24A2	10	437	1.03e-5	GO:0015672	monovalent inorganic cation transport
Positive	KCNH1, KCNH4, KCNH5	3	26	7.9e-4	SM00086	Motif C-terminal to PAS motifs (likely to contribute to PAS structural domain)
Positive	ADRB1, FSTL4, MAPK11	3	84	0.0389	GO:0048640	negative regulation of developmental growth
Positive	ATP1A1, ATP2A2	2	23	0.0467	GO:0045822	negative regulation of heart contraction
Positive	ADRB1, GRM8, HTR1F, HTR2A	4	272	0.0481	hsa04080	Neuroactive ligand-receptor interaction
Positive	ATP1A1, GRM8, HTR2A, IGSF21, KCNH1, KCNJ11, OPN3, OSBP2, PTPRK, TIAM2	10	1449	0.013	GO:0097458	neuron part
Positive	ATP1A1, ATP2A2, ATP2B2	3	36	0.002	IPR001757	P-type ATPase
Positive	ATP1A1, ATP2A2, ATP2B2	3	36	0.002	IPR008250	P-type ATPase, A domain superfamily
Positive	ATP1A1, ATP2A2, ATP2B2	3	36	0.002	IPR023299	P-type ATPase, cytoplasmic domain N
Positive	ATP1A1, ATP2A2, ATP2B2	3	36	0.002	IPR018303	P-type ATPase, phosphorylation site
Positive	ATP1A1, ATP2A2, ATP2B2	3	37	0.002	IPR023298	P-type ATPase, transmembrane domain superfamily
Positive	STAT4, TBR1	2	44	0.0319	IPR008967	p53-like transcription factor, DNA-binding
Positive	KCNH1, KCNH4, KCNH5	3	17	7.2e-4	IPR001610	PAC motif
Positive	ATP1A1, ATP2A2, ATP2B2	3	95	0.0292	hsa04972	Pancreatic secretion
Positive	KCNH1, KCNH4, KCNH5	3	34	0.002	IPR000014	PAS domain
Positive	KCNH1, KCNH4, KCNH5	3	19	5.2e-4	PF13426	PAS domain
Positive	KCNH1, KCNH4, KCNH5	3	32	9.4e-4	SM00091	PAS domain
Positive	KCNH1, KCNH4, KCNH5	3	34	0.002	IPR035965	PAS domain superfamily
Positive	KCNH1, KCNH4, KCNH5	3	29	8.9e-4	PF00989	PAS fold
Positive	KCNH1, KCNH4, KCNH5	3	6	1.6e-4	IPR000700	PAS-associated, C-terminal
Positive	KCNH1, KCNH4, KCNH5	3	8	2.1e-4	GO:0018106	peptidyl-histidine phosphorylation
Positive	KCNH1, KCNH4, KCNH5	3	6	1.39e-5	GO:0000155	phosphorelay sensor kinase activity
Positive	KCNH1, KCNH4, KCNH5	3	7	1.7e-4	GO:0000160	phosphorelay signal transduction system
Positive	ADRB1, ATP1A1, ATP2A2, ATP2B2, GFRA2, GRM8, HTR1F, HTR2A, IGSF21, KCNH1, KCNH4, KCNH5, KCNJ11, KCNJ9, KCNS1, KCNT2, NEGR1, OPN3, PCDH7, PTPRK, SCN4B, SLC24A2, ST3GAL5, TPBG	24	5159	0.002	GO:0005886	plasma membrane
Positive	ATP1A1, KCNH1, KCNH4, KCNJ11, KCNS1, KCNT2, SCN4B	7	502	0.0021	GO:0098797	plasma membrane protein complex
Positive	ADRB1, ATP1A1, ATP2A2, HTR2A	4	70	0.0021	GO:1903524	positive regulation of blood circulation
Positive	ADRB1, ATP1A1, ATP2A2	3	37	0.0067	GO:0045823	positive regulation of heart contraction
Positive	ADRB1, ATP2A2	2	24	0.0489	GO:0010460	positive regulation of heart rate
Positive	KCNH1, KCNH4, KCNH5, KCNS1, KCNT2	5	74	2.53e-5	KW-0631	Potassium channel
Positive	KCNH1, KCNH4, KCNJ11, KCNS1, KCNT2	5	92	9.99e-5	GO:0034705	potassium channel complex
Positive	KCNJ11, KCNJ9	2	16	0.0063	IPR016449	Potassium channel, inwardly rectifying, Kir
Positive	KCNJ11, KCNJ9	2	16	0.0063	IPR013518	Potassium channel, inwardly rectifying, Kir, cytoplasmic
Positive	KCNH1, KCNH5	2	2	8.8e-4	IPR003949	Potassium channel, voltage-dependent, EAG
Positive	KCNH1, KCNH4, KCNH5	3	12	4.3e-4	IPR003938	Potassium channel, voltage-dependent, EAG/ELK/ERG
Positive	KCNH1, KCNH4, KCNH5, KCNJ11, KCNJ9, KCNS1	6	99	3.13e-5	HSA-1296071	Potassium Channels
Positive	ATP1A1, KCNJ11, SLC24A2	3	13	6.58e-5	GO:0030955	potassium ion binding
Positive	ATP1A1, KCNJ11, KCNJ9	3	28	0.0034	GO:1990573	potassium ion import across plasma membrane
Positive	ATP1A1, KCNH1, KCNH4, KCNH5, KCNJ11, KCNJ9, KCNS1, KCNT2, SLC24A2	9	169	3.18e-7	GO:0071805	potassium ion transmembrane transport
Positive	ATP1A1, KCNH1, KCNH4, KCNH5, KCNJ11, KCNJ9, KCNS1, KCNT2, SLC24A2	9	166	5.00E-08	GO:0015079	potassium ion transmembrane transporter activity
Positive	ATP1A1, KCNH1, KCNH4, KCNH5, KCNJ11, KCNJ9, KCNS1, KCNT2, SLC24A2	9	118	1.38e-9	KW-0633	Potassium transport
Positive	GRM8, IGSF21, KCNH1	3	75	0.0078	GO:0042734	presynaptic membrane
Positive	ATP2A2, ATP2B2, KCNJ11	3	194	0.0491	GO:0008022	protein C-terminus binding
Positive	ATP2A2, ATP2B2	2	12	0.0114	HSA-418359	Reduction of cytosolic Ca++ levels
Positive	ADRB1, ATP1A1, ATP2A2, ATP2B2, HTR2A, SCN4B	6	249	0.0021	GO:1903522	regulation of blood circulation
Positive	ADRB1, ATP1A1, ATP2A2, ATP2B2, SCN4B	5	201	0.0067	GO:0008016	regulation of heart contraction
Positive	ADRB1, ATP2A2, SCN4B	3	95	0.0467	GO:0002027	regulation of heart rate
Positive	KCNH1, KCNH4, KCNH5, KCNJ11, KCNJ9, KCNS1, SCN4B	7	434	0.004	GO:0034765	regulation of ion transmembrane transport
Positive	ATP1A1, HTR2A, KCNH1, KCNH4, KCNH5, KCNJ11, KCNJ9, KCNS1, SCN4B	9	618	0.001	GO:0043269	regulation of ion transport
Positive	ATP1A1, ATP2A2, E2F1, HTR2A, KCNH1, KCNH4, KCNH5, KCNJ11, KCNJ9, KCNS1, MAPK11, PTPRK, SCN4B, TBR1	14	2524	0.0412	GO:0032879	regulation of localization
Positive	ATP1A1, ATP2A2, KCNH1, KCNH4, KCNH5, KCNJ11, SCN4B	7	408	0.0032	GO:0042391	regulation of membrane potential
Positive	ADRB1, ATP1A1, ATP2A2, ATP2B2, COL5A1, CPNE9, CYP26B1, FSTL4, HTR2A, MAPK11, NEGR1, PCP4, SCN4B, TBR1, TPBG	15	2788	0.0389	GO:0051239	regulation of multicellular organismal process
Positive	ADRB1, ATP1A1, ATP2A2	3	27	0.0032	GO:0002026	regulation of the force of heart contraction
Positive	ATP1A1, ATP2A2, E2F1, HTR2A, KCNH1, KCNH4, KCNH5, KCNJ11, KCNJ9, KCNS1, MAPK11, SCN4B	12	1732	0.0234	GO:0051049	regulation of transport
Positive	ATP1A1, ATP2A2	2	13	0.0264	GO:0055119	relaxation of cardiac muscle
Positive	ADRB1, ATP1A1, ATP2A2, CYP26B1, GFRA2, HTR2A, KCNH1, KCNJ11, MAPK11, OPN3, SEMA5B, STRBP	12	1857	0.0322	GO:0009605	response to external stimulus
Positive	KCNH1, KCNH4, KCNH5	3	43	0.002	IPR014710	RmlC-like jelly roll fold
Positive	ADRB1, ATP1A1, ATP2B2	3	86	0.0266	hsa04970	Salivary secretion
Positive	HTR1F, HTR2A, KCNJ9	3	112	0.0396	hsa04726	Serotonergic synapse
Positive	HTR1F, HTR2A	2	11	0.0033	GO:0051378	serotonin binding
Positive	HTR1F, HTR2A	2	12	0.0114	HSA-390666	Serotonin receptors
Positive	ADRB1, HTR1F	2	51	0.0421	PF10328	Serpentine type 7TM GPCR chemoreceptor Srx
Positive	GFRA2, KCNH1, KCNH4, KCNH5, MAPK11	5	349	0.0417	GO:0023014	signal transduction by protein phosphorylation
Positive	ATP1A1, SLC24A2	2	11	0.0033	GO:0031402	sodium ion binding
Positive	ATP1A1, SCN4B, SLC24A2	3	164	0.0325	GO:0015081	sodium ion transmembrane transporter activity
Positive	ATP1A1, SCN4B, SLC24A2	3	119	0.0204	KW-0739	Sodium transport
Positive	ADRB1, ATP1A1, ATP2A2, ATP2B2, GRM8, HTR2A, KCNH1, KCNJ11, SCN4B, SEMA5B, SLC24A2, TBR1	12	1827	0.0287	GO:0003008	system process
Positive	ATP1A1, KCNJ11	2	45	0.0385	GO:0030315	T-tubule
Positive	ATP1A1, ATP2A2, PFKP	3	115	0.0396	hsa04919	Thyroid hormone signaling pathway
Positive	ATP1A1, ATP2A2, ATP2B2	3	51	0.0027	KW-1278	Translocase
Positive	ADRB1, ATP1A1, ATP2A2, ATP2B2, CNTNAP5, GRM8, HTR1F, HTR2A, KCNH1, KCNH4, KCNH5, KCNJ11, KCNJ9, KCNS1, KCNT2, LPCAT4, OPN3, PCDH7, PTPRK, SCN4B, SEMA5B, SLC24A2, ST3GAL5, TPBG	24	4949	7.7e-4	KW-1133	Transmembrane helix
Positive	ATP1A1, ATP2A2, KCNH1, KCNH4, KCNJ11, KCNS1, KCNT2, SCN4B	8	302	2.48e-5	GO:1902495	transmembrane transporter complex
Positive	ATP1A1, ATP2A2, ATP2B2, KCNH1, KCNH4, KCNH5, KCNJ11, KCNJ9, KCNS1, KCNT2, OSBP2, SCN4B, SLC24A2, STARD10	14	1973	0.0011	KW-0813	Transport
Positive	KCNH1, KCNH4, KCNH5, KCNS1	4	43	4.5e-4	HSA-1296072	Voltage gated Potassium channels
Positive	KCNH4, KCNH5, KCNS1	3	70	0.0055	IPR027359	Voltage-dependent channel domain superfamily
Positive	KCNH1, KCNH4, KCNH5, KCNJ11, KCNJ9, KCNS1, SCN4B	7	148	1.87e-6	KW-0851	Voltage-gated channel
Positive	KCNH1, KCNH4, KCNH5, KCNJ11, KCNJ9, KCNS1, KCNT2, SCN4B	8	198	9.59e-7	GO:0005244	voltage-gated ion channel activity
Positive	KCNH1, KCNH4, KCNH5, KCNJ11, KCNJ9, KCNS1, KCNT2	7	95	2.74e-7	GO:0005249	voltage-gated potassium channel activity
Positive	KCNH1, KCNH4, KCNS1, KCNT2	4	85	0.001	GO:0008076	voltage-gated potassium channel complex
Negative	GRM2, NTSR1	2	31	0.0331	GO:0015800	acidic amino acid transport
Negative	GRM2, NTSR1	2	31	0.0331	GO:0015800	acidic amino acid transport
Negative	GRM2, NTSR1	2	31	0.0331	GO:0015800	acidic amino acid transport
Negative	GRM2, OPRK1, SSTR2	3	85	0.0155	GO:0007193	adenylate cyclase-inhibiting G protein-coupled receptor signaling pathway
Negative	GRM2, OPRK1, SSTR2	3	85	0.0155	GO:0007193	adenylate cyclase-inhibiting G protein-coupled receptor signaling pathway
Negative	GRM2, OPRK1, SSTR2	3	85	0.0155	GO:0007193	adenylate cyclase-inhibiting G protein-coupled receptor signaling pathway
Negative	ADCYAP1, GRM2, OPRK1, SSTR2	4	183	0.0127	GO:0007188	adenylate cyclase-modulating G protein-coupled receptor signaling pathway
Negative	ADCYAP1, GRM2, OPRK1, SSTR2	4	183	0.0127	GO:0007188	adenylate cyclase-modulating G protein-coupled receptor signaling pathway
Negative	ADCYAP1, GRM2, OPRK1, SSTR2	4	183	0.0127	GO:0007188	adenylate cyclase-modulating G protein-coupled receptor signaling pathway
Negative	KLHL1, NTSR1, OPRK1	3	137	0.0331	GO:0030534	adult behavior
Negative	KLHL1, NTSR1, OPRK1	3	137	0.0331	GO:0030534	adult behavior
Negative	KLHL1, NTSR1, OPRK1	3	137	0.0331	GO:0030534	adult behavior
Negative	ADCYAP1, ERC2, GRM2, NTSR1, OPRK1, STX1A	6	530	0.0028	GO:0030424	axon
Negative	ADCYAP1, NTSR1, OPRK1	3	97	0.007	GO:0043679	axon terminus
Negative	ADCYAP1, B4GALT2, GPR88, KLHL1, NTSR1, OPRK1	6	541	0.0119	GO:0007610	behavior
Negative	ADCYAP1, B4GALT2, GPR88, KLHL1, NTSR1, OPRK1	6	541	0.0119	GO:0007610	behavior
Negative	ADCYAP1, B4GALT2, GPR88, KLHL1, NTSR1, OPRK1	6	541	0.0119	GO:0007610	behavior
Negative	GRM2, STX1A	2	38	0.0257	GO:0005246	calcium channel regulator activity
Negative	DOC2A, ERC2, GRM2, GSG1L, SDK2, STX1A	6	1006	0.0239	GO:0030054	cell junction
Negative	CCKBR, DOC2A, ERC2, GPR88, GRM2, GSG1L, KCNH7, MYRIP, NTSR1, OPRK1, SCUBE1, SDK2, SSTR2, STX1A	14	5254	0.0473	GO:0071944	cell periphery
Negative	ADCYAP1, DOC2A, GPR88, GRM2, NTSR1, OPRK1, PCSK5, STX1A	8	1073	0.0119	GO:0007267	cell-cell signaling
Negative	ADCYAP1, DOC2A, GPR88, GRM2, NTSR1, OPRK1, PCSK5, STX1A	8	1073	0.0119	GO:0007267	cell-cell signaling
Negative	ADCYAP1, DOC2A, GPR88, GRM2, NTSR1, OPRK1, PCSK5, STX1A	8	1073	0.0119	GO:0007267	cell-cell signaling
Negative	B4GALT2, KLHL1	2	24	0.0247	GO:0021680	cerebellar Purkinje cell layer development
Negative	B4GALT2, KLHL1	2	24	0.0247	GO:0021680	cerebellar Purkinje cell layer development
Negative	B4GALT2, KLHL1	2	24	0.0247	GO:0021680	cerebellar Purkinje cell layer development
Negative	B4GALT2, KLHL1, SSTR2	3	96	0.0183	GO:0021549	cerebellum development
Negative	B4GALT2, KLHL1, SSTR2	3	96	0.0183	GO:0021549	cerebellum development
Negative	B4GALT2, KLHL1, SSTR2	3	96	0.0183	GO:0021549	cerebellum development
Negative	DOC2A, GPR88, GRM2, NTSR1, OPRK1, STX1A	6	402	0.0074	GO:0007268	chemical synaptic transmission
Negative	DOC2A, GPR88, GRM2, NTSR1, OPRK1, STX1A	6	402	0.0074	GO:0007268	chemical synaptic transmission
Negative	DOC2A, GPR88, GRM2, NTSR1, OPRK1, STX1A	6	402	0.0074	GO:0007268	chemical synaptic transmission
Negative	GRM2, KLHL1, NTSR1, OPRK1	4	531	0.0473	GO:0030425	dendrite
Negative	CCKBR, OVOL2, PCSK5	3	126	0.0281	GO:0048565	digestive tract development
Negative	CCKBR, OVOL2, PCSK5	3	126	0.0281	GO:0048565	digestive tract development
Negative	CCKBR, OVOL2, PCSK5	3	126	0.0281	GO:0048565	digestive tract development
Negative	ADCYAP1, ERC2, NTSR1, OPRK1	4	250	0.0073	GO:0150034	distal axon
Negative	OVOL2, PCSK5	2	34	0.0331	GO:0048566	embryonic digestive tract development
Negative	OVOL2, PCSK5	2	34	0.0331	GO:0048566	embryonic digestive tract development
Negative	OVOL2, PCSK5	2	34	0.0331	GO:0048566	embryonic digestive tract development
Negative	DOC2A, STX1A	2	69	0.0347	KW-0268	Exocytosis
Negative	CCKBR, NTSR1, OPRK1, SSTR2	4	132	0.0065	GO:0008528	G protein-coupled peptide receptor activity
Negative	CCKBR, GPR88, GRM2, NTSR1, OPRK1, SSTR2	6	824	0.0257	GO:0004930	G protein-coupled receptor activity
Negative	ADCYAP1, CCKBR, GPR88, GRM2, NTSR1, OPRK1, SSTR2	7	1247	0.0393	GO:0007186	G protein-coupled receptor signaling pathway
Negative	ADCYAP1, CCKBR, GPR88, GRM2, NTSR1, OPRK1, SSTR2	7	1247	0.0393	GO:0007186	G protein-coupled receptor signaling pathway
Negative	ADCYAP1, CCKBR, GPR88, GRM2, NTSR1, OPRK1, SSTR2	7	1247	0.0393	GO:0007186	G protein-coupled receptor signaling pathway
Negative	CCKBR, GPR88, GRM2, NTSR1, OPRK1, SSTR2	6	778	0.0148	KW-0297	G-protein coupled receptor
Negative	CCKBR, SSTR2	2	72	0.0316	hsa04971	Gastric acid secretion
Negative	CCKBR, SSTR2	2	72	0.0316	hsa04971	Gastric acid secretion
Negative	B4GALT2, CCKBR, GPR88, GRM2, KCNH7, MGAT4C, NTSR1, OPRK1, PCSK5, SCUBE1, SDK2, SSTR2, TMEM132A	13	4353	0.0332	KW-0325	Glycoprotein
Negative	ADCYAP1, CCKBR, GRM2, NTSR1, OPRK1, SSTR2	6	1082	0.0466	HSA-388396	GPCR downstream signalling
Negative	ADCYAP1, CCKBR, GRM2, NTSR1, OPRK1, SSTR2	6	443	0.003	HSA-500792	GPCR ligand binding
Negative	MYRIP, STX1A	2	27	0.0145	HSA-264876	Insulin processing
Negative	ADCYAP1, STX1A	2	84	0.0317	hsa04911	Insulin secretion
Negative	ADCYAP1, STX1A	2	84	0.0317	hsa04911	Insulin secretion
Negative	B4GALT2, CCKBR, GPR88, GRM2, GSG1L, KCNH7, MGAT4C, NTSR1, OPRK1, PCSK5, SDK2, SSTR2, STX1A, TMEM132A, VOPP1	15	5155	0.0222	GO:0016021	integral component of membrane
Negative	GRM2, GSG1L, KCNH7, NTSR1, OPRK1, SSTR2, STX1A	7	1564	0.0419	GO:0005887	integral component of plasma membrane
Negative	ARPP19, GRM2, STX1A	3	100	0.0227	GO:0099106	ion channel regulator activity
Negative	B4GALT2, GPR88, NTSR1, OPRK1	4	137	0.0074	GO:0007612	learning
Negative	B4GALT2, GPR88, NTSR1, OPRK1	4	137	0.0074	GO:0007612	learning
Negative	B4GALT2, GPR88, NTSR1, OPRK1	4	137	0.0074	GO:0007612	learning
Negative	CCKBR, FBXL2, NTSR1, OPRK1, SSTR2	5	814	0.0385	KW-0449	Lipoprotein
Negative	B4GALT2, GPR88, KLHL1, NTSR1, OPRK1	5	184	0.0036	GO:0007626	locomotory behavior
Negative	B4GALT2, GPR88, KLHL1, NTSR1, OPRK1	5	184	0.0036	GO:0007626	locomotory behavior
Negative	B4GALT2, GPR88, KLHL1, NTSR1, OPRK1	5	184	0.0036	GO:0007626	locomotory behavior
Negative	B4GALT2, CCKBR, DOC2A, ERC2, FBXL2, GPR88, GRM2, GSG1L, KCNH7, MGAT4C, NTSR1, OPRK1, PCSK5, SCUBE1, SDK2, SSTR2, STX1A, TMEM132A, VOPP1	19	8420	0.0473	GO:0016020	membrane
Negative	B4GALT2, CCKBR, DOC2A, FBXL2, GPR88, GRM2, GSG1L, KCNH7, MGAT4C, NTSR1, OPRK1, PCSK5, SCUBE1, SDK2, SSTR2, STX1A, TMEM132A, VOPP1	18	6984	0.0181	KW-0472	Membrane
Negative	B4GALT2, CCKBR, ERC2, GPR88, GRM2, GSG1L, KCNH7, MGAT4C, NTSR1, OPRK1, PCSK5, SCUBE1, SDK2, SSTR2, STX1A, TMEM132A, VOPP1	17	6517	0.0239	GO:0044425	membrane part
Negative	ADCYAP1, GRM2, NTSR1, STX1A	4	316	0.0331	GO:0050804	modulation of chemical synaptic transmission
Negative	ADCYAP1, GRM2, NTSR1, STX1A	4	316	0.0331	GO:0050804	modulation of chemical synaptic transmission
Negative	ADCYAP1, GRM2, NTSR1, STX1A	4	316	0.0331	GO:0050804	modulation of chemical synaptic transmission
Negative	B4GALT2, MGAT4C	2	15	0.0076	HSA-975577	N-Glycan antennae elongation
Negative	B4GALT2, MGAT4C	2	49	0.0228	hsa00510	N-Glycan biosynthesis
Negative	B4GALT2, MGAT4C	2	49	0.0228	hsa00510	N-Glycan biosynthesis
Negative	CCKBR, GRM2, NTSR1, OPRK1, SSTR2	5	272	7.8e-4	hsa04080	Neuroactive ligand-receptor interaction
Negative	CCKBR, GRM2, NTSR1, OPRK1, SSTR2	5	272	7.8e-4	hsa04080	Neuroactive ligand-receptor interaction
Negative	ADCYAP1, DOC2A, ERC2, GRM2, GSG1L, KLHL1, MYRIP, NTSR1, OPRK1, SSTR2, STX1A	11	1449	1.4e-4	GO:0097458	neuron part
Negative	ADCYAP1, DOC2A, ERC2, GRM2, KLHL1, MYRIP, NTSR1, OPRK1, SSTR2, STX1A	10	1142	1.4e-4	GO:0043005	neuron projection
Negative	GSG1L, NTSR1, STX1A	3	214	0.0282	GO:0098984	neuron to neuron synapse
Negative	OPRK1, SSTR2	2	23	0.0234	GO:0042923	neuropeptide binding
Negative	NTSR1, SSTR2	2	47	0.0327	GO:0008188	neuropeptide receptor activity
Negative	ADCYAP1, CCKBR	2	30	0.0257	GO:0071855	neuropeptide receptor binding
Negative	ADCYAP1, GPR88, NTSR1, OPRK1, SSTR2	5	110	6.3e-4	GO:0007218	neuropeptide signaling pathway
Negative	ADCYAP1, GPR88, NTSR1, OPRK1, SSTR2	5	110	6.3e-4	GO:0007218	neuropeptide signaling pathway
Negative	ADCYAP1, GPR88, NTSR1, OPRK1, SSTR2	5	110	6.3e-4	GO:0007218	neuropeptide signaling pathway
Negative	ADCYAP1, DOC2A, NTSR1, STX1A	4	172	0.0119	GO:0006836	neurotransmitter transport
Negative	ADCYAP1, DOC2A, NTSR1, STX1A	4	172	0.0119	GO:0006836	neurotransmitter transport
Negative	ADCYAP1, DOC2A, NTSR1, STX1A	4	172	0.0119	GO:0006836	neurotransmitter transport
Negative	CCKBR, NTSR1, OPRK1, SSTR2	4	336	0.0178	KW-0564	Palmitate
Negative	CCKBR, OPRK1, PCSK5, SSTR2	4	270	0.0234	GO:0042277	peptide binding
Negative	CCKBR, NTSR1, OPRK1, SSTR2	4	183	0.0059	HSA-375276	Peptide ligand-binding receptors
Negative	ADCYAP1, ERC2, GRM2, KLHL1, MYRIP, NTSR1, OPRK1	7	1316	0.0222	GO:0120038	plasma membrane bounded cell projection part
Negative	NTSR1, OPRK1, STX1A	3	35	0.0074	GO:0051954	positive regulation of amine transport
Negative	NTSR1, OPRK1, STX1A	3	35	0.0074	GO:0051954	positive regulation of amine transport
Negative	NTSR1, OPRK1, STX1A	3	35	0.0074	GO:0051954	positive regulation of amine transport
Negative	OPRK1, STX1A	2	12	0.0141	GO:0033605	positive regulation of catecholamine secretion
Negative	OPRK1, STX1A	2	12	0.0141	GO:0033605	positive regulation of catecholamine secretion
Negative	OPRK1, STX1A	2	12	0.0141	GO:0033605	positive regulation of catecholamine secretion
Negative	NTSR1, STX1A	2	33	0.0331	GO:0051590	positive regulation of neurotransmitter transport
Negative	NTSR1, STX1A	2	33	0.0331	GO:0051590	positive regulation of neurotransmitter transport
Negative	NTSR1, STX1A	2	33	0.0331	GO:0051590	positive regulation of neurotransmitter transport
Negative	ADCYAP1, MYRIP, NTSR1, OPRK1, STX1A	5	364	0.0136	GO:1903532	positive regulation of secretion by cell
Negative	ADCYAP1, MYRIP, NTSR1, OPRK1, STX1A	5	364	0.0136	GO:1903532	positive regulation of secretion by cell
Negative	ADCYAP1, MYRIP, NTSR1, OPRK1, STX1A	5	364	0.0136	GO:1903532	positive regulation of secretion by cell
Negative	ADCYAP1, NTSR1, STX1A	3	126	0.0281	GO:0050806	positive regulation of synaptic transmission
Negative	ADCYAP1, NTSR1, STX1A	3	126	0.0281	GO:0050806	positive regulation of synaptic transmission
Negative	ADCYAP1, NTSR1, STX1A	3	126	0.0281	GO:0050806	positive regulation of synaptic transmission
Negative	ADCYAP1, ARPP19, MYRIP, NTSR1, OPRK1, STX1A	6	892	0.0382	GO:0051050	positive regulation of transport
Negative	ADCYAP1, ARPP19, MYRIP, NTSR1, OPRK1, STX1A	6	892	0.0382	GO:0051050	positive regulation of transport
Negative	ADCYAP1, ARPP19, MYRIP, NTSR1, OPRK1, STX1A	6	892	0.0382	GO:0051050	positive regulation of transport
Negative	ADCYAP1, DOC2A, ERC2, GRM2, NTSR1, OPRK1, STX1A	7	354	5.22e-5	GO:0098793	presynapse
Negative	ERC2, STX1A	2	34	0.0156	GO:0048786	presynaptic active zone
Negative	ERC2, GRM2, STX1A	3	75	0.0048	GO:0042734	presynaptic membrane
Negative	ADCYAP1, MYRIP, OPRK1, PCSK5, STX1A	5	511	0.0265	GO:0010817	regulation of hormone levels
Negative	ADCYAP1, MYRIP, OPRK1, PCSK5, STX1A	5	511	0.0265	GO:0010817	regulation of hormone levels
Negative	ADCYAP1, MYRIP, OPRK1, PCSK5, STX1A	5	511	0.0265	GO:0010817	regulation of hormone levels
Negative	ADCYAP1, MYRIP, OPRK1, STX1A	4	261	0.0224	GO:0046883	regulation of hormone secretion
Negative	ADCYAP1, MYRIP, OPRK1, STX1A	4	261	0.0224	GO:0046883	regulation of hormone secretion
Negative	ADCYAP1, MYRIP, OPRK1, STX1A	4	261	0.0224	GO:0046883	regulation of hormone secretion
Negative	ADCYAP1, GPR88, KCNH7, NTSR1, STX1A	5	408	0.0155	GO:0042391	regulation of membrane potential
Negative	ADCYAP1, GPR88, KCNH7, NTSR1, STX1A	5	408	0.0155	GO:0042391	regulation of membrane potential
Negative	ADCYAP1, GPR88, KCNH7, NTSR1, STX1A	5	408	0.0155	GO:0042391	regulation of membrane potential
Negative	NTSR1, OPRK1, STX1A	3	112	0.0239	GO:0031644	regulation of neurological system process
Negative	NTSR1, OPRK1, STX1A	3	112	0.0239	GO:0031644	regulation of neurological system process
Negative	NTSR1, OPRK1, STX1A	3	112	0.0239	GO:0031644	regulation of neurological system process
Negative	ADCYAP1, DOC2A, MYRIP, NTSR1, OPRK1, STX1A	6	672	0.0175	GO:1903530	regulation of secretion by cell
Negative	ADCYAP1, DOC2A, MYRIP, NTSR1, OPRK1, STX1A	6	672	0.0175	GO:1903530	regulation of secretion by cell
Negative	ADCYAP1, DOC2A, MYRIP, NTSR1, OPRK1, STX1A	6	672	0.0175	GO:1903530	regulation of secretion by cell
Negative	NTSR1, OPRK1	2	38	0.0384	GO:0051930	regulation of sensory perception of pain
Negative	NTSR1, OPRK1	2	38	0.0384	GO:0051930	regulation of sensory perception of pain
Negative	NTSR1, OPRK1	2	38	0.0384	GO:0051930	regulation of sensory perception of pain
Negative	ADCYAP1, NTSR1, OPRK1	3	75	0.0141	GO:0019233	sensory perception of pain
Negative	ADCYAP1, NTSR1, OPRK1	3	75	0.0141	GO:0019233	sensory perception of pain
Negative	ADCYAP1, NTSR1, OPRK1	3	75	0.0141	GO:0019233	sensory perception of pain
Negative	NTSR1, OPRK1	2	24	0.0247	GO:0050951	sensory perception of temperature stimulus
Negative	NTSR1, OPRK1	2	24	0.0247	GO:0050951	sensory perception of temperature stimulus
Negative	NTSR1, OPRK1	2	24	0.0247	GO:0050951	sensory perception of temperature stimulus
Negative	ADCYAP1, DOC2A, STX1A	3	165	0.0419	GO:0023061	signal release
Negative	ADCYAP1, DOC2A, STX1A	3	165	0.0419	GO:0023061	signal release
Negative	ADCYAP1, DOC2A, STX1A	3	165	0.0419	GO:0023061	signal release
Negative	ADCYAP1, DOC2A, ERC2, GRM2, GSG1L, MYRIP, NTSR1, OPRK1, SDK2, STX1A	10	849	2.88e-5	GO:0045202	synapse
Negative	DOC2A, ERC2, GRM2, GSG1L, SDK2, STX1A	6	399	0.0016	KW-0770	Synapse
Negative	ADCYAP1, DOC2A, ERC2, GRM2, GSG1L, NTSR1, OPRK1, STX1A	8	705	1.7e-4	GO:0044456	synapse part
Negative	ERC2, GRM2, GSG1L, STX1A	4	308	0.0133	GO:0097060	synaptic membrane
Negative	DOC2A, STX1A	2	83	0.0473	GO:0030672	synaptic vesicle membrane
Negative	DOC2A, ERC2, STX1A	3	63	0.0047	KW-0771	Synaptosome
Negative	ADCYAP1, NTSR1	2	44	0.0222	GO:0043195	terminal bouton
Negative	B4GALT2, CCKBR, GPR88, GRM2, GSG1L, KCNH7, MGAT4C, NTSR1, OPRK1, PCSK5, SDK2, SSTR2, STX1A, TMEM132A, VOPP1	15	4949	0.0178	KW-1133	Transmembrane helix
