# Supplementary material for: Thickness of the cerebral cortex shows positive association with blood levels of triacylglycerols carrying 18-carbon fatty acids
Source: Commun Biol. 2020 Aug 20;3:456. doi: 10.1038/s42003-020-01189-5 (PMC7441395; doi:10.1038/s42003-020-01189-5)
Supplement: Supplementary file 7 — Supplementary Data 6 [file 42003_2020_1189_MOESM7_ESM.xlsx]

## Sheet: Sheet1
Assoc. direction	Genes	Obs. gene count	Background gene count	FDR	Term ID	Term description
Positive	DNAH5, ENKUR, RSPH9	3	90	0.0276	GO:0097729	9+2 motile cilium
Positive	DNAH5, ENKUR, RSPH9	3	90	0.0276	GO:0097729	9+2 motile cilium
Positive	BACE2, CASC1, CCDC146, CCDC40, CCNO, DMKN, EMB, FBLN7, KIF27, KREMEN1, LAMA3, LRRC48, MYO5C, MYO7A, N4BP2, NIPAL2, PLAGL1, POSTN, RARB, RPGR, SEC24D, SLC39A13, SPAG6, SPEF2, STK36, TCTEX1D1, TRPM3, UPP1, ZNF786	29	10223	0.0249	KW-0025	Alternative splicing
Positive	BACE2, CASC1, CCDC146, CCDC40, CCNO, DMKN, EMB, FBLN7, KIF27, KREMEN1, LAMA3, LRRC48, MYO5C, MYO7A, N4BP2, NIPAL2, PLAGL1, POSTN, RARB, RPGR, SEC24D, SLC39A13, SPAG6, SPEF2, STK36, TCTEX1D1, TRPM3, UPP1, ZNF786	29	10223	0.0249	KW-0025	Alternative splicing
Positive	BACE2, CASC1, CCDC146, CCDC40, CCNO, DMKN, EMB, FBLN7, KIF27, KREMEN1, LAMA3, LRRC48, MYO5C, MYO7A, N4BP2, NIPAL2, PLAGL1, POSTN, RARB, RPGR, SEC24D, SLC39A13, SPAG6, SPEF2, STK36, TCTEX1D1, TRPM3, UPP1, ZNF786	29	10223	0.0249	KW-0025	Alternative splicing
Positive	BACE2, CASC1, CCDC146, CCDC40, CCNO, DMKN, EMB, FBLN7, KIF27, KREMEN1, LAMA3, LRRC48, MYO5C, MYO7A, N4BP2, NIPAL2, PLAGL1, POSTN, RARB, RPGR, SEC24D, SLC39A13, SPAG6, SPEF2, STK36, TCTEX1D1, TRPM3, UPP1, ZNF786	29	10223	0.0249	KW-0025	Alternative splicing
Positive	DNAH5, DNAH6	2	17	0.0276	GO:0005858	axonemal dynein complex
Positive	DNAH5, DNAH6	2	17	0.0276	GO:0005858	axonemal dynein complex
Positive	DNAH5, DNAH6, RSPH9	3	107	0.0399	GO:0005930	axoneme
Positive	DNAH5, DNAH6, RSPH9	3	107	0.0399	GO:0005930	axoneme
Positive	CCDC40, KIF27, LCA5, LRRC48, NR1D1, RPGR, SPAG6	7	910	0.0263	KW-0966	Cell projection
Positive	CCDC40, KIF27, LCA5, LRRC48, NR1D1, RPGR, SPAG6	7	910	0.0263	KW-0966	Cell projection
Positive	CCDC40, KIF27, LCA5, LRRC48, NR1D1, RPGR, SPAG6	7	910	0.0263	KW-0966	Cell projection
Positive	CCDC40, KIF27, LCA5, LRRC48, NR1D1, RPGR, SPAG6	7	910	0.0263	KW-0966	Cell projection
Positive	CETN2, DNAH5, DNAH6, ENKUR, INTU, NPHP1, RSPH9, TMEM107	8	421	5.00E-04	GO:0044441	ciliary part
Positive	CETN2, DNAH5, DNAH6, ENKUR, INTU, NPHP1, RSPH9, TMEM107	8	421	5.00E-04	GO:0044441	ciliary part
Positive	CETN2, NPHP1, TMEM107	3	58	0.0145	GO:0035869	ciliary transition zone
Positive	CETN2, NPHP1, TMEM107	3	58	0.0145	GO:0035869	ciliary transition zone
Positive	CCDC40, CCNO, RPGR	3	144	0.0284	KW-1186	Ciliopathy
Positive	CCDC40, CCNO, RPGR	3	144	0.0284	KW-1186	Ciliopathy
Positive	CCDC40, CCNO, RPGR	3	144	0.0284	KW-1186	Ciliopathy
Positive	CCDC40, CCNO, RPGR	3	144	0.0284	KW-1186	Ciliopathy
Positive	CETN2, DNAH5, DNAH6, ENKUR, INTU, IQCA1, NPHP1, RSPH9, TMEM107, TTC18	10	570	1.9e-4	GO:0005929	cilium
Positive	CETN2, DNAH5, DNAH6, ENKUR, INTU, IQCA1, NPHP1, RSPH9, TMEM107, TTC18	10	570	1.9e-4	GO:0005929	cilium
Positive	CCDC40, KIF27, LCA5, LRRC48, MYO7A, RPGR, SPAG6	7	570	0.0156	GO:0005929	cilium
Positive	CCDC40, KIF27, LCA5, LRRC48, RPGR, SPAG6	6	260	0.0012	KW-0969	Cilium
Positive	CCDC40, KIF27, LCA5, LRRC48, RPGR, SPAG6	6	260	0.0012	KW-0969	Cilium
Positive	CCDC40, KIF27, LCA5, LRRC48, RPGR, SPAG6	6	260	0.0012	KW-0969	Cilium
Positive	CCDC40, KIF27, LCA5, LRRC48, RPGR, SPAG6	6	260	0.0012	KW-0969	Cilium
Positive	CCNO, KIF27, RPGR, SPAG6, STK36	5	173	0.0013	KW-0970	Cilium biogenesis/degradation
Positive	CCNO, KIF27, RPGR, SPAG6, STK36	5	173	0.0013	KW-0970	Cilium biogenesis/degradation
Positive	CCNO, KIF27, RPGR, SPAG6, STK36	5	173	0.0013	KW-0970	Cilium biogenesis/degradation
Positive	CCNO, KIF27, RPGR, SPAG6, STK36	5	173	0.0013	KW-0970	Cilium biogenesis/degradation
Positive	CCDC146, CCDC40, FBLN7, KIF27, LAMA3, LCA5, LRRC48, MYO5C, N4BP2, SPEF2, TRPM3	11	2158	0.0263	KW-0175	Coiled coil
Positive	CCDC146, CCDC40, FBLN7, KIF27, LAMA3, LCA5, LRRC48, MYO5C, N4BP2, SPEF2, TRPM3	11	2158	0.0263	KW-0175	Coiled coil
Positive	CCDC146, CCDC40, FBLN7, KIF27, LAMA3, LCA5, LRRC48, MYO5C, N4BP2, SPEF2, TRPM3	11	2158	0.0263	KW-0175	Coiled coil
Positive	CCDC146, CCDC40, FBLN7, KIF27, LAMA3, LCA5, LRRC48, MYO5C, N4BP2, SPEF2, TRPM3	11	2158	0.0263	KW-0175	Coiled coil
Positive	COL5A2, SLC39A13	2	17	0.0248	KW-0248	Ehlers-Danlos syndrome
Positive	COL5A2, SLC39A13	2	17	0.0248	KW-0248	Ehlers-Danlos syndrome
Positive	COL5A2, SLC39A13	2	17	0.0248	KW-0248	Ehlers-Danlos syndrome
Positive	COL5A2, SLC39A13	2	17	0.0248	KW-0248	Ehlers-Danlos syndrome
Positive	CCDC40, KIF27, STK36	3	23	0.0136	GO:0003351	epithelial cilium movement
Positive	COL5A2, FBLN7, LAMA3, POSTN	4	263	0.0263	KW-0272	Extracellular matrix
Positive	COL5A2, FBLN7, LAMA3, POSTN	4	263	0.0263	KW-0272	Extracellular matrix
Positive	COL5A2, FBLN7, LAMA3, POSTN	4	263	0.0263	KW-0272	Extracellular matrix
Positive	COL5A2, FBLN7, LAMA3, POSTN	4	263	0.0263	KW-0272	Extracellular matrix
Positive	LRRC48, RPGR, SPAG6	3	86	0.0248	KW-0282	Flagellum
Positive	LRRC48, RPGR, SPAG6	3	86	0.0248	KW-0282	Flagellum
Positive	LRRC48, RPGR, SPAG6	3	86	0.0248	KW-0282	Flagellum
Positive	LRRC48, RPGR, SPAG6	3	86	0.0248	KW-0282	Flagellum
Positive	LCA5, MYO7A	2	25	0.0252	KW-0901	Leber congenital amaurosis
Positive	LCA5, MYO7A	2	25	0.0252	KW-0901	Leber congenital amaurosis
Positive	LCA5, MYO7A	2	25	0.0252	KW-0901	Leber congenital amaurosis
Positive	LCA5, MYO7A	2	25	0.0252	KW-0901	Leber congenital amaurosis
Positive	CCDC40, KIF27, MYO5C, MYO7A, RPGR, STK36	6	276	0.0136	GO:0007018	microtubule-based movement
Positive	DNAH5, ENKUR, INTU, IQCA1, NPHP1, RSPH9	6	171	4.00E-04	GO:0031514	motile cilium
Positive	DNAH5, ENKUR, INTU, IQCA1, NPHP1, RSPH9	6	171	4.00E-04	GO:0031514	motile cilium
Positive	CCDC40, LRRC48, RPGR, SPAG6	4	171	0.0285	GO:0031514	motile cilium
Positive	KIF27, MYO5C, MYO7A	3	131	0.0263	KW-0505	Motor protein
Positive	KIF27, MYO5C, MYO7A	3	131	0.0263	KW-0505	Motor protein
Positive	KIF27, MYO5C, MYO7A	3	131	0.0263	KW-0505	Motor protein
Positive	KIF27, MYO5C, MYO7A	3	131	0.0263	KW-0505	Motor protein
Positive	MYO5C, MYO7A	2	50	0.0426	KW-0518	Myosin
Positive	MYO5C, MYO7A	2	50	0.0426	KW-0518	Myosin
Positive	MYO5C, MYO7A	2	50	0.0426	KW-0518	Myosin
Positive	MYO5C, MYO7A	2	50	0.0426	KW-0518	Myosin
Positive	CETN2, NPHP1	2	31	0.0416	GO:0032391	photoreceptor connecting cilium
Positive	CETN2, NPHP1	2	31	0.0416	GO:0032391	photoreceptor connecting cilium
Positive	CETN2, CNN3, DNAH5, DNAH6, ENKUR, FAM126A, GPR98, INTU, IQCA1, NPHP1, RSPH9, TMEM107, TMEM108, TTC18	14	1900	0.0054	GO:0120025	plasma membrane bounded cell projection
Positive	CETN2, CNN3, DNAH5, DNAH6, ENKUR, FAM126A, GPR98, INTU, IQCA1, NPHP1, RSPH9, TMEM107, TMEM108, TTC18	14	1900	0.0054	GO:0120025	plasma membrane bounded cell projection
Positive	DNAH5, DNAH6, RSPH9, TMEM108	4	179	0.0276	GO:0032838	plasma membrane bounded cell projection cytoplasm
Positive	DNAH5, DNAH6, RSPH9, TMEM108	4	179	0.0276	GO:0032838	plasma membrane bounded cell projection cytoplasm
Positive	CETN2, CNN3, DNAH5, DNAH6, ENKUR, INTU, NPHP1, RSPH9, TMEM107, TMEM108	10	1316	0.0276	GO:0120038	plasma membrane bounded cell projection part
Positive	CETN2, CNN3, DNAH5, DNAH6, ENKUR, INTU, NPHP1, RSPH9, TMEM107, TMEM108	10	1316	0.0276	GO:0120038	plasma membrane bounded cell projection part
Positive	CCDC40, CCNO	2	36	0.0272	KW-0990	Primary ciliary dyskinesia
Positive	CCDC40, CCNO	2	36	0.0272	KW-0990	Primary ciliary dyskinesia
Positive	CCDC40, CCNO	2	36	0.0272	KW-0990	Primary ciliary dyskinesia
Positive	CCDC40, CCNO	2	36	0.0272	KW-0990	Primary ciliary dyskinesia
Negative	DNAH5, ENKUR, RSPH9	3	90	0.0276	GO:0097729	9+2 motile cilium
Negative	DNAH5, DNAH6	2	34	0.0474	PF07728	AAA domain (dynein-related subfamily)
Negative	CLDN5, FZD6	2	19	0.0286	GO:0016327	apicolateral plasma membrane
Negative	CLDN5, FZD6	2	19	0.0286	GO:0016327	apicolateral plasma membrane
Negative	DNAH5, DNAH6	2	13	0.0474	PF12781	ATP-binding dynein motor region D5
Negative	DNAH5, DNAH6	2	17	0.0276	GO:0005858	axonemal dynein complex
Negative	DNAH5, DNAH6, RSPH9	3	107	0.0399	GO:0005930	axoneme
Negative	DNAH5, RSPH9, ZMYND10	3	59	0.0492	GO:0035082	axoneme assembly
Negative	ABCB1, AKAP13, CD59, CLDN5, DCUN1D3, ELTD1, EMCN, ENG, ETS2, FLT1, FZD6, GRK5, HEG1, ITM2A, KITLG, LRCH1, LRRC8C, MAP4K2, SEMA7A, SLC38A5, SLC6A6	21	5254	0.003	GO:0071944	cell periphery
Negative	ABCB1, AKAP13, CD59, CLDN5, DCUN1D3, ELTD1, EMCN, ENG, ETS2, FLT1, FZD6, GRK5, HEG1, ITM2A, KITLG, LRCH1, LRRC8C, MAP4K2, SEMA7A, SLC38A5, SLC6A6	21	5254	0.003	GO:0071944	cell periphery
Negative	AK7, DNAH5, DNAH6, ENKUR, GPR98, INTU, IQCA1, NPHP1, TMEM107, TMEM108, TTC18	11	910	5.6e-4	KW-0966	Cell projection
Negative	AK7, DNAH5, DNAH6, ENKUR, GPR98, INTU, IQCA1, NPHP1, TMEM107, TMEM108, TTC18	11	910	5.6e-4	KW-0966	Cell projection
Negative	AK7, DNAH5, DNAH6, ENKUR, GPR98, INTU, IQCA1, NPHP1, TMEM107, TMEM108, TTC18	11	910	5.6e-4	KW-0966	Cell projection
Negative	AK7, DNAH5, DNAH6, ENKUR, GPR98, INTU, IQCA1, NPHP1, TMEM107, TMEM108, TTC18	11	910	5.6e-4	KW-0966	Cell projection
Negative	AK7, CETN2, DNAH5, DNAH6, INTU, NPHP1, RFX3, RSPH9, TMEM107, TMEM108, ZMYND10	11	1067	0.0066	GO:0030030	cell projection organization
Negative	ABCB1, CD59, ENG, FZD6, HEG1, SEMA7A	6	690	0.0323	GO:0009986	cell surface
Negative	ABCB1, CD59, ENG, FZD6, HEG1, SEMA7A	6	690	0.0323	GO:0009986	cell surface
Negative	CETN2, DNAH5, DNAH6, ENKUR, INTU, NPHP1, RSPH9, TMEM107	8	421	5.00E-04	GO:0044441	ciliary part
Negative	CETN2, NPHP1, TMEM107	3	58	0.0145	GO:0035869	ciliary transition zone
Negative	DNAH5, INTU, NPHP1, TMEM107, ZMYND10	5	144	0.0012	KW-1186	Ciliopathy
Negative	DNAH5, INTU, NPHP1, TMEM107, ZMYND10	5	144	0.0012	KW-1186	Ciliopathy
Negative	DNAH5, INTU, NPHP1, TMEM107, ZMYND10	5	144	0.0012	KW-1186	Ciliopathy
Negative	DNAH5, INTU, NPHP1, TMEM107, ZMYND10	5	144	0.0012	KW-1186	Ciliopathy
Negative	CETN2, DNAH5, DNAH6, ENKUR, INTU, IQCA1, NPHP1, RSPH9, TMEM107, TTC18	10	570	1.9e-4	GO:0005929	cilium
Negative	AK7, DNAH5, DNAH6, ENKUR, IQCA1, NPHP1, TTC18	7	260	4.2e-4	KW-0969	Cilium
Negative	AK7, DNAH5, DNAH6, ENKUR, IQCA1, NPHP1, TTC18	7	260	4.2e-4	KW-0969	Cilium
Negative	AK7, DNAH5, DNAH6, ENKUR, IQCA1, NPHP1, TTC18	7	260	4.2e-4	KW-0969	Cilium
Negative	AK7, DNAH5, DNAH6, ENKUR, IQCA1, NPHP1, TTC18	7	260	4.2e-4	KW-0969	Cilium
Negative	CETN2, DNAH5, DNAH6, INTU, NPHP1, RFX3, RSPH9, TMEM107, ZMYND10	9	326	1.00E-04	GO:0060271	cilium assembly
Negative	AK7, INTU, NPHP1, TMEM107	4	173	0.0281	KW-0970	Cilium biogenesis/degradation
Negative	AK7, INTU, NPHP1, TMEM107	4	173	0.0281	KW-0970	Cilium biogenesis/degradation
Negative	AK7, INTU, NPHP1, TMEM107	4	173	0.0281	KW-0970	Cilium biogenesis/degradation
Negative	AK7, INTU, NPHP1, TMEM107	4	173	0.0281	KW-0970	Cilium biogenesis/degradation
Negative	DNAH5, RFX3, RSPH9	3	61	0.0495	GO:0003341	cilium movement
Negative	DNAH6, RFX3, RSPH9	3	25	0.0066	GO:0001539	cilium or flagellum-dependent cell motility
Negative	DNAH5, DNAH6	2	14	0.0474	PF03028	Dynein heavy chain and region D6 of dynein motor
Negative	DNAH5, DNAH6	2	14	0.0474	PF08393	Dynein heavy chain, N-terminal region 2
Negative	CD59, ENG, HEG1, SEMA7A	4	223	0.0286	GO:0009897	external side of plasma membrane
Negative	CD59, ENG, HEG1, SEMA7A	4	223	0.0286	GO:0009897	external side of plasma membrane
Negative	AK7, ENKUR, IQCA1	3	86	0.0337	KW-0282	Flagellum
Negative	AK7, ENKUR, IQCA1	3	86	0.0337	KW-0282	Flagellum
Negative	AK7, ENKUR, IQCA1	3	86	0.0337	KW-0282	Flagellum
Negative	AK7, ENKUR, IQCA1	3	86	0.0337	KW-0282	Flagellum
Negative	DNAH5, DNAH6	2	14	0.0474	PF12774	Hydrolytic ATP binding site of dynein motor region D1
Negative	DNAH5, ZMYND10	2	27	0.0485	KW-1012	Kartagener syndrome
Negative	DNAH5, ZMYND10	2	27	0.0485	KW-1012	Kartagener syndrome
Negative	DNAH5, ZMYND10	2	27	0.0485	KW-1012	Kartagener syndrome
Negative	DNAH5, ZMYND10	2	27	0.0485	KW-1012	Kartagener syndrome
Negative	DNAH5, DNAH6	2	14	0.0474	PF12777	Microtubule-binding stalk of dynein motor
Negative	DNAH5, ENKUR, INTU, IQCA1, NPHP1, RSPH9	6	171	4.00E-04	GO:0031514	motile cilium
Negative	INTU, RSPH9, ZMYND10	3	23	0.0066	GO:0044458	motile cilium assembly
Negative	DNAH5, DNAH6	2	14	0.0474	PF12775	P-loop containing dynein motor region D3
Negative	DNAH5, DNAH6	2	13	0.0474	PF12780	P-loop containing dynein motor region D4
Negative	CETN2, NPHP1	2	31	0.0416	GO:0032391	photoreceptor connecting cilium
Negative	ABCB1, CD59, CLDN5, DCUN1D3, ELTD1, EMCN, ENG, ETS2, FLT1, FZD6, GRK5, HEG1, ITM2A, KITLG, LRCH1, LRRC8C, MAP4K2, SEMA7A, SLC38A5, SLC6A6	20	5159	0.0048	GO:0005886	plasma membrane
Negative	ABCB1, CD59, CLDN5, DCUN1D3, ELTD1, EMCN, ENG, ETS2, FLT1, FZD6, GRK5, HEG1, ITM2A, KITLG, LRCH1, LRRC8C, MAP4K2, SEMA7A, SLC38A5, SLC6A6	20	5159	0.0048	GO:0005886	plasma membrane
Negative	CETN2, CNN3, DNAH5, DNAH6, ENKUR, FAM126A, GPR98, INTU, IQCA1, NPHP1, RSPH9, TMEM107, TMEM108, TTC18	14	1900	0.0054	GO:0120025	plasma membrane bounded cell projection
Negative	DNAH5, DNAH6, RSPH9, TMEM108	4	179	0.0276	GO:0032838	plasma membrane bounded cell projection cytoplasm
Negative	CETN2, DNAH5, DNAH6, INTU, NPHP1, RFX3, RSPH9, TMEM107, TMEM108, ZMYND10	10	1034	0.0183	GO:0120036	plasma membrane bounded cell projection organization
Negative	CETN2, CNN3, DNAH5, DNAH6, ENKUR, INTU, NPHP1, RSPH9, TMEM107, TMEM108	10	1316	0.0276	GO:0120038	plasma membrane bounded cell projection part
Negative	ABCB1, CD59, CLDN5, ENG, FLT1, FZD6, HEG1, LRRC8C, MAP4K2, SEMA7A, SLC38A5, SLC6A6	12	2651	0.0323	GO:0044459	plasma membrane part
Negative	ABCB1, CD59, CLDN5, ENG, FLT1, FZD6, HEG1, LRRC8C, MAP4K2, SEMA7A, SLC38A5, SLC6A6	12	2651	0.0323	GO:0044459	plasma membrane part
Negative	CLDN1, NPHP1	2	3	0.0076	GO:1903348	positive regulation of bicellular tight junction assembly
