# Supplementary material for: Thickness of the cerebral cortex shows positive association with blood levels of triacylglycerols carrying 18-carbon fatty acids
Source: Commun Biol. 2020 Aug 20;3:456. doi: 10.1038/s42003-020-01189-5 (PMC7441395; doi:10.1038/s42003-020-01189-5)
Supplement: Supplementary file 8 — Supplementary Data 7 [file 42003_2020_1189_MOESM8_ESM.xlsx]

## Sheet: Sheet1
Assoc. direction	Genes	Obs. gene count	Background gene count	FDR	Term ID	Term description
Positive	ABCA9, ABCC3	2	49	0.026	PF00005	ABC transporter
Positive	ABCA9, ABCC3	2	44	0.0133	hsa02010	ABC transporters
Positive	ABCA9, ABCC3	2	44	0.0133	hsa02010	ABC transporters
Positive	ABCA9, ABCC3	2	44	0.0133	hsa02010	ABC transporters
Positive	ABCA9, ABCC3	2	44	0.0133	hsa02010	ABC transporters
Positive	F13A1, MASP2	2	78	0.0201	hsa04610	Complement and coagulation cascades
Positive	F13A1, MASP2	2	78	0.0201	hsa04610	Complement and coagulation cascades
Positive	F13A1, MASP2	2	78	0.0201	hsa04610	Complement and coagulation cascades
Positive	F13A1, MASP2	2	78	0.0201	hsa04610	Complement and coagulation cascades
Positive	ADCY7, ADRB2, APAF1, ARRB2, BCL2A1, CENPF, CX3CR1, CYBB, CYTH4, IL1B, LCP1, LY96, MCFD2, P2RY12, PIK3CG, PXN, RAB43, SCPEP1, SKAP2, SLA, STAB1, SYK, TAGAP, TGFBI, TNFRSF11A, VAV1	26	9377	0.0103	GO:0044444	cytoplasmic part
Positive	ADCY7, ADRB2, APAF1, ARRB2, BCL2A1, CENPF, CX3CR1, CYBB, CYTH4, IL1B, LCP1, LY96, MCFD2, P2RY12, PIK3CG, PXN, RAB43, SCPEP1, SKAP2, SLA, STAB1, SYK, TAGAP, TGFBI, TNFRSF11A, VAV1	26	9377	0.0103	GO:0044444	cytoplasmic part
Positive	ADRB2, APAF1, ARRB2, CYBB, IL1B, LY96, MCFD2, RAB43, SLA, STAB1, SYK	11	2226	0.0225	GO:0031410	cytoplasmic vesicle
Positive	ADRB2, APAF1, ARRB2, CYBB, IL1B, LY96, MCFD2, RAB43, SLA, STAB1, SYK	11	2226	0.0225	GO:0031410	cytoplasmic vesicle
Positive	ARRB2, CYBB, RAB43, STAB1, SYK	5	275	0.006	GO:0030139	endocytic vesicle
Positive	ARRB2, CYBB, RAB43, STAB1, SYK	5	275	0.006	GO:0030139	endocytic vesicle
Positive	CYBB, RAB43, STAB1	3	152	0.0452	GO:0030666	endocytic vesicle membrane
Positive	CYBB, RAB43, STAB1	3	152	0.0452	GO:0030666	endocytic vesicle membrane
Positive	ADRB2, CSF1R, CX3CR1, CYBB, EVI2B, LY96, P2RY12, STAB1, TNFRSF11A	9	1641	0.0293	GO:0031226	intrinsic component of plasma membrane
Positive	ADRB2, CSF1R, CX3CR1, CYBB, EVI2B, LY96, P2RY12, STAB1, TNFRSF11A	9	1641	0.0293	GO:0031226	intrinsic component of plasma membrane
Positive	CTSZ, NAGPA	2	123	0.0322	hsa04142	Lysosome
Positive	CTSZ, NAGPA	2	123	0.0322	hsa04142	Lysosome
Positive	CTSZ, NAGPA	2	123	0.0322	hsa04142	Lysosome
Positive	CTSZ, NAGPA	2	123	0.0322	hsa04142	Lysosome
Positive	ADCY7, ADRB2, ARRB2, BCL2A1, CD86, CSF1R, CX3CR1, CYBB, CYTH4, EVI2B, LCP1, LY96, MCFD2, P2RY12, PIK3CG, PXN, RAB43, SKAP2, SLA, STAB1, SUSD1, SYK, TGFBI, TLN2, TNFRSF11A, VAV1	26	8420	0.0026	GO:0016020	membrane
Positive	ADCY7, ADRB2, ARRB2, BCL2A1, CD86, CSF1R, CX3CR1, CYBB, CYTH4, EVI2B, LCP1, LY96, MCFD2, P2RY12, PIK3CG, PXN, RAB43, SKAP2, SLA, STAB1, SUSD1, SYK, TGFBI, TLN2, TNFRSF11A, VAV1	26	8420	0.0026	GO:0016020	membrane
Positive	CYBB, RAB43, SYK	3	122	0.0293	GO:0045335	phagocytic vesicle
Positive	CYBB, RAB43, SYK	3	122	0.0293	GO:0045335	phagocytic vesicle
Positive	ADCY7, ADRB2, ARRB2, CD86, CSF1R, CX3CR1, CYBB, CYTH4, EVI2B, LCP1, LY96, P2RY12, PIK3CG, PXN, SKAP2, SLA, STAB1, SYK, TGFBI, TLN2, TNFRSF11A, VAV1	22	5159	3.7e-4	GO:0005886	plasma membrane
Positive	ADCY7, ADRB2, ARRB2, CD86, CSF1R, CX3CR1, CYBB, CYTH4, EVI2B, LCP1, LY96, P2RY12, PIK3CG, PXN, SKAP2, SLA, STAB1, SYK, TGFBI, TLN2, TNFRSF11A, VAV1	22	5159	3.7e-4	GO:0005886	plasma membrane
Positive	ADRB2, ARRB2, CSF1R, CX3CR1, CYBB, EVI2B, LCP1, LY96, P2RY12, SLA, STAB1, SYK, TNFRSF11A	13	2651	0.0103	GO:0044459	plasma membrane part
Positive	ADRB2, ARRB2, CSF1R, CX3CR1, CYBB, EVI2B, LCP1, LY96, P2RY12, SLA, STAB1, SYK, TNFRSF11A	13	2651	0.0103	GO:0044459	plasma membrane part
Positive	KDM2B, NCOA3	2	8	0.0149	GO:1902459	positive regulation of stem cell population maintenance
Positive	KDM2B, NCOA3	2	8	0.0149	GO:1902459	positive regulation of stem cell population maintenance
Positive	ABCC3, CD53, CTSZ, F13A1, LCP2, NAGPA	6	1070	0.0269	GO:0046903	secretion
Positive	ABCC3, CD53, CTSZ, F13A1, LCP2, NAGPA	6	1070	0.0269	GO:0046903	secretion
Positive	ABCA9, ABCC3, CD53, CTSZ, DENND1B, F13A1, LCP2, NAGPA, PACSIN2, SLC16A6	10	4130	0.0373	GO:0006810	transport
Positive	ABCA9, ABCC3, CD53, CTSZ, DENND1B, F13A1, LCP2, NAGPA, PACSIN2, SLC16A6	10	4130	0.0373	GO:0006810	transport
Positive	ADRB2, APAF1, ARRB2, CD86, CYBB, IL1B, LY96, MCFD2, RAB43, SLA, STAB1, SYK	12	2318	0.0103	GO:0031982	vesicle
Positive	ADRB2, APAF1, ARRB2, CD86, CYBB, IL1B, LY96, MCFD2, RAB43, SLA, STAB1, SYK	12	2318	0.0103	GO:0031982	vesicle
Positive	CTSZ, F13A1, NAGPA	3	210	0.0393	KW-0865	Zymogen
Negative	BCL2A1, CSF1R	2	66	0.0332	hsa05221	Acute myeloid leukemia
Negative	CD86, PIK3CG, SYK, TNFRSF11A	4	280	0.0116	GO:0002250	adaptive immune response
Negative	ADCY7, ADRB2	2	88	0.0479	GO:0007189	adenylate cyclase-activating G protein-coupled receptor signaling pathway
Negative	ADCY7, P2RY12	2	85	0.0461	GO:0007193	adenylate cyclase-inhibiting G protein-coupled receptor signaling pathway
Negative	ADCY7, ADRB2, P2RY12	3	183	0.0233	GO:0007188	adenylate cyclase-modulating G protein-coupled receptor signaling pathway
Negative	ADCY7, ADRB2, PIK3CG	3	139	0.0217	hsa04261	Adrenergic signaling in cardiomyocytes
Negative	CYBB, IL1B	2	98	0.048	hsa04933	AGE-RAGE signaling pathway in diabetic complications
Negative	APAF1, ARRB2, CENPF, CSF1R, CX3CR1, EVI2B, LCP1, P2RY12, SYK, TGFBI, TNFRSF11A, VAV1	12	2926	0.0159	GO:0048513	animal organ development
Negative	SYK, VAV1	2	30	0.0233	HSA-983695	Antigen activates B Cell Receptor (BCR) leading to generation of second messengers
Negative	APAF1, BCL2A1, IL1B, LY96, PIK3CG, TNFRSF11A	6	915	0.0244	GO:0006915	apoptotic process
Negative	APAF1, BCL2A1, IL1B, LY96, TNFRSF11A	5	295	0.0024	GO:0097190	apoptotic signaling pathway
Negative	SYK, VAV1	2	71	0.034	hsa04662	B cell receptor signaling pathway
Negative	ADCY7, ADRB2, APAF1, ARRB2, BCL2A1, CD86, CENPF, CSF1R, CX3CR1, CYBB, CYTH4, IL1B, LCP1, MCFD2, MYO1F, P2RY12, PIK3CG, PXN, RAB43, SKAP2, SLA, STAB1, SUSD1, SYK, TAGAP, TGFBI, TLN2, TNFRSF11A, VAV1	29	11878	0.0182	GO:0005488	binding
Negative	ADCY7, ADRB2, APAF1, ARRB2, BCL2A1, CD86, CENPF, CSF1R, CX3CR1, CYBB, CYTH4, EVI2B, IL1B, LCP1, LY96, P2RY12, PIK3CG, PXN, SCPEP1, SKAP2, SLA, STAB1, SYK, TAGAP, TGFBI, TLN2, TNFRSF11A, VAV1	28	11740	0.0157	GO:0065007	biological regulation
Negative	APAF1, ARRB2, CENPF, CSF1R, CX3CR1, P2RY12	6	650	0.0074	GO:0007420	brain development
Negative	ADCY7, ADRB2, VAV1	3	195	0.0292	hsa04024	cAMP signaling pathway
Negative	CD86, VAV1	2	11	0.0086	HSA-389359	CD28 dependent Vav1 pathway
Negative	APAF1, ARRB2, CX3CR1, CYBB, LCP1, P2RY12, PIK3CG, SKAP2, SYK, VAV1	10	1024	2.3e-4	GO:0001775	cell activation
Negative	CX3CR1, IL1B, P2RY12, PIK3CG, PXN, STAB1, SYK, TGFBI, TLN2	9	843	3.1e-4	GO:0007155	cell adhesion
Negative	ARRB2, CX3CR1, IL1B, PIK3CG, SYK, TNFRSF11A, VAV1	7	183	2.28e-5	GO:0060326	cell chemotaxis
Negative	ADCY7, ADRB2, APAF1, ARRB2, BCL2A1, CD86, CSF1R, CX3CR1, CYBB, IL1B, LCP1, LY96, P2RY12, PIK3CG, PXN, SKAP2, SLA, STAB1, SYK, TAGAP, TNFRSF11A, VAV1	22	5219	1.2e-4	GO:0007154	cell communication
Negative	ADRB2, APAF1, CENPF, CSF1R, CX3CR1, EVI2B, IL1B, P2RY12, SLA, SYK, TGFBI, TNFRSF11A, VAV1	13	3457	0.0191	GO:0030154	cell differentiation
Negative	ADRB2, ARRB2, CD86, CSF1R, CX3CR1, CYBB, CYTH4, LCP1, P2RY12, PIK3CG, SYK, TLN2, TNFRSF11A	13	3208	0.0369	KW-1003	Cell membrane
Negative	ARRB2, CX3CR1, IL1B, LCP1, P2RY12, PIK3CG, PXN, SLA, SYK, TNFRSF11A, VAV1	11	812	2.28e-5	GO:0016477	cell migration
Negative	CENPF, CSF1R, PIK3CG, SYK, TGFBI	5	676	0.0295	GO:0008283	cell population proliferation
Negative	ADRB2, ARRB2, BCL2A1, CD86, CSF1R, CX3CR1, CYBB, IL1B, LCP1, LY96, P2RY12, PXN, SLA, SYK, TNFRSF11A, VAV1	16	2198	2.28e-5	GO:0007166	cell surface receptor signaling pathway
Negative	IL1B, P2RY12, PIK3CG, SYK	4	416	0.0291	GO:0098609	cell-cell adhesion
Negative	ADRB2, APAF1, ARRB2, BCL2A1, CENPF, CSF1R, GINS2, LCP1, MCFD2, P2RY12, PXN, RAB43, SKAP2, TGFBI, TLN2, VAV1	16	5163	0.0298	GO:0016043	cellular component organization
Negative	CX3CR1, LY96	2	59	0.0273	GO:0006968	cellular defense response
Negative	ADCY7, ADRB2, APAF1, ARRB2, BCL2A1, CD86, CENPF, CSF1R, CX3CR1, CYBB, EVI2B, GINS2, IL1B, LCP1, LY96, MCFD2, MYO1F, P2RY12, PIK3CG, PXN, RAB43, SCPEP1, SKAP2, SLA, STAB1, SYK, TAGAP, TGFBI, TLN2, TNFRSF11A, VAV1	31	14652	0.029	GO:0009987	cellular process
Negative	APAF1, CX3CR1, IL1B, LY96, SYK	5	176	4.2e-4	GO:0071216	cellular response to biotic stimulus
Negative	CD86, CSF1R, CX3CR1, IL1B, LCP1, RAB43, SYK, TNFRSF11A, VAV1	9	953	6. 00E-04	GO:0071345	cellular response to cytokine stimulus
Negative	ADCY7, CYBB, IL1B, P2RY12	4	310	0.0149	GO:0035690	cellular response to drug
Negative	ADCY7, ADRB2, APAF1, ARRB2, CX3CR1, CYBB, P2RY12, PIK3CG, PXN	9	1106	0.0015	GO:0071495	cellular response to endogenous stimulus
Negative	ADCY7, CYBB	2	15	0.0048	GO:0071361	cellular response to ethanol
Negative	CX3CR1, IL1B, LY96	3	146	0.0157	GO:0071222	cellular response to lipopolysaccharide
Negative	CYBB, P2RY12	2	59	0.0273	GO:0031670	cellular response to nutrient
Negative	ADCY7, ADRB2, APAF1, ARRB2, CD86, CSF1R, CX3CR1, CYBB, IL1B, LCP1, LY96, P2RY12, PIK3CG, PXN, RAB43, SYK, TNFRSF11A, VAV1	18	2219	3.54e-6	GO:0071310	cellular response to organic substance
Negative	ADCY7, ADRB2, CYBB, P2RY12, PIK3CG, PXN	6	485	0.0026	GO:0071417	cellular response to organonitrogen compound
Negative	ADCY7, ADRB2, CX3CR1, CYBB, IL1B, LY96, P2RY12, PIK3CG, PXN	9	896	4.3e-4	GO:1901701	cellular response to oxygen-containing compound
Negative	ADCY7, ADRB2, APAF1, ARRB2, BCL2A1, CD86, CSF1R, CX3CR1, CYBB, GINS2, IL1B, LCP1, LY96, P2RY12, PIK3CG, PXN, RAB43, SKAP2, SLA, SYK, TAGAP, TNFRSF11A, VAV1	23	6212	3.2e-4	GO:0051716	cellular response to stimulus
Negative	APAF1, ARRB2, CX3CR1, PXN	4	140	0.0019	GO:0071560	cellular response to transforming growth factor beta stimulus
Negative	CX3CR1, P2RY12	2	44	0.0189	GO:0021795	cerebral cortex cell migration
Negative	ADCY7, ADRB2, PIK3CG	3	160	0.0247	hsa04022	cGMP-PKG signaling pathway
Negative	ADCY7, ARRB2, CX3CR1, PXN, VAV1	5	181	5.8e-4	hsa04062	Chemokine signaling pathway
Negative	ARRB2, CSF1R, CX3CR1, IL1B, PIK3CG, SYK, TNFRSF11A, VAV1	8	491	1.00E-04	GO:0006935	chemotaxis
Negative	CD86, VAV1	2	58	0.0486	HSA-2219530	Constitutive Signaling by Aberrant PI3K in Cancer
Negative	CD86, LY96	2	42	0.044	GO:0015026	coreceptor activity
Negative	CSF1R, CX3CR1, TNFRSF11A	3	99	0.0182	GO:0019955	cytokine binding
Negative	CD86, CSF1R, IL1B, LCP1, SYK, TNFRSF11A, VAV1	7	654	0.0086	HSA-1280215	Cytokine Signaling in Immune system
Negative	CSF1R, CX3CR1, IL1B, TNFRSF11A	4	263	0.0148	hsa04060	Cytokine-cytokine receptor interaction
Negative	CD86, CSF1R, CX3CR1, IL1B, LCP1, SYK, TNFRSF11A, VAV1	8	655	3.7e-4	GO:0019221	cytokine-mediated signaling pathway
Negative	ADCY7, ADRB2, APAF1, ARRB2, BCL2A1, CENPF, CX3CR1, CYBB, CYTH4, IL1B, LCP1, LY96, MCFD2, P2RY12, PIK3CG, PXN, RAB43, SCPEP1, SKAP2, SLA, STAB1, SYK, TAGAP, TGFBI, TNFRSF11A, VAV1	26	9377	0.0103	GO:0044444	cytoplasmic part
Negative	ADRB2, APAF1, ARRB2, CYBB, IL1B, LY96, MCFD2, RAB43, SLA, STAB1, SYK	11	2226	0.0225	GO:0031410	cytoplasmic vesicle
Negative	CSF1R, CX3CR1, CYBB, IL1B, LY96, PIK3CG, RAB43, SLA, STAB1, SYK, TNFRSF11A	11	1234	1.8e-4	GO:0006952	defense response
Negative	ADRB2, ARRB2	2	2	5.00E-04	GO:0002032	desensitization of G protein-coupled receptor signaling pathway by arrestin
Negative	ADRB2, APAF1, ARRB2, CENPF, CSF1R, CX3CR1, EVI2B, IL1B, LCP1, P2RY12, PIK3CG, SLA, SYK, TGFBI, TNFRSF11A, VAV1	16	5401	0.0429	GO:0032502	developmental process
Negative	ARRB2, CYBB, RAB43, STAB1, SYK	5	275	0.006	GO:0030139	endocytic vesicle
Negative	CYBB, RAB43, STAB1	3	152	0.0452	GO:0030666	endocytic vesicle membrane
Negative	ADRB2, ARRB2, PIK3CG, STAB1, SYK, VAV1	6	510	0.0031	GO:0006897	endocytosis
Negative	ADRB2, ARRB2, CSF1R, CYTH4, LCP1, P2RY12, PXN, SYK, TAGAP, VAV1	10	2197	0.044	GO:0019899	enzyme binding
Negative	ADRB2, ARRB2, CSF1R, CYBB, PXN, SLA, SYK, VAV1	8	698	5.1e-4	GO:0007167	enzyme linked receptor protein signaling pathway
Negative	BCL2A1, IL1B	2	31	0.0124	GO:0097192	extrinsic apoptotic signaling pathway in absence of ligand
Negative	STAB1, TGFBI	2	4	0.0061	IPR000782	FAS1 domain
Negative	STAB1, TGFBI	2	4	0.0061	IPR036378	FAS1 domain superfamily
Negative	STAB1, TGFBI	2	4	0.0028	PF02469	Fasciclin domain
Negative	SYK, VAV1	2	67	0.0332	hsa04664	Fc epsilon RI signaling pathway
Negative	SYK, VAV1	2	89	0.0458	hsa04666	Fc gamma R-mediated phagocytosis
Negative	SYK, VAV1	2	64	0.0302	GO:0038095	Fc-epsilon receptor signaling pathway
Negative	SYK, VAV1	2	73	0.0375	GO:0038096	Fc-gamma receptor signaling pathway involved in phagocytosis
Negative	SYK, VAV1	2	29	0.0233	HSA-2871809	FCERI mediated Ca+2 mobilization
Negative	SYK, VAV1	2	30	0.0233	HSA-2871796	FCERI mediated MAPK activation
Negative	PXN, TLN2, VAV1	3	197	0.0292	hsa04510	Focal adhesion
Negative	APAF1, CSF1R, CX3CR1, P2RY12	4	366	0.0218	GO:0030900	forebrain development
Negative	STAB1, TGFBI	2	4	0.0016	SM00554	Four repeated domains in the Fasciclin I family of proteins, present in many other contexts.
Negative	ADCY7, ADRB2, ARRB2, CX3CR1, P2RY12, PIK3CG, VAV1	7	1247	0.0259	GO:0007186	G protein-coupled receptor signaling pathway
Negative	ADCY7, ADRB2, ARRB2, CX3CR1, P2RY12, PIK3CG, VAV1	7	1082	0.0275	HSA-388396	GPCR downstream signalling
Negative	PIK3CG, SYK, VAV1	3	34	0.0079	HSA-114604	GPVI-mediated activation cascade
Negative	CD86, IL1B	2	36	0.0217	hsa05332	Graft-versus-host disease
Negative	CYTH4, LCP1, P2RY12, TAGAP, VAV1	5	614	0.0451	GO:0051020	GTPase binding
Negative	CYTH4, TAGAP, VAV1	3	156	0.0444	KW-0344	Guanine-nucleotide releasing factor
Negative	CYTH4, P2RY12, TAGAP, VAV1	4	311	0.0388	GO:0005085	guanyl-nucleotide exchange factor activity
Negative	ADRB2, IL1B	2	9	0.0026	GO:0031649	heat generation
Negative	CSF1R, IL1B	2	94	0.0461	hsa04640	Hematopoietic cell lineage
Negative	CSF1R, EVI2B, SYK, TNFRSF11A, VAV1	5	526	0.0148	GO:0030097	hemopoiesis
Negative	APAF1, CX3CR1, CYBB, LCP1, PIK3CG, SYK, VAV1	7	927	0.008	GO:0002252	immune effector process
Negative	APAF1, CD86, CSF1R, CX3CR1, CYBB, IL1B, LCP1, LY96, PIK3CG, RAB43, SLA, SYK, TNFRSF11A, VAV1	14	1560	2.28e-5	GO:0006955	immune response
Negative	LY96, SKAP2, SYK, VAV1	4	332	0.0173	GO:0002757	immune response-activating signal transduction
Negative	APAF1, CD86, CSF1R, CYBB, IL1B, LCP1, LY96, SYK, TNFRSF11A, VAV1	10	1925	0.0208	HSA-168256	Immune System
Negative	APAF1, CD86, CSF1R, CX3CR1, CYBB, EVI2B, IL1B, LCP1, LY96, PIK3CG, RAB43, SKAP2, SLA, SYK, TNFRSF11A, VAV1	16	2370	3.07e-5	GO:0002376	immune system process
Negative	CD86, CSF1R, LY96, PIK3CG, SYK	5	507	0.0369	KW-0391	Immunity
Negative	ADCY7, IL1B	2	92	0.0461	hsa04750	Inflammatory mediator regulation of TRP channels
Negative	CSF1R, CX3CR1, CYBB, IL1B, LY96, PIK3CG, STAB1, SYK, TNFRSF11A	9	482	2.28e-5	GO:0006954	inflammatory response
Negative	CSF1R, IL1B, LY96, PIK3CG, STAB1	5	156	9.00E-04	KW-0395	Inflammatory response
Negative	CSF1R, CYBB, LY96, PIK3CG, RAB43, SLA, SYK	7	676	0.0022	GO:0045087	innate immune response
Negative	IL1B, LCP1, PXN, SYK, TGFBI	5	122	5.00E-04	GO:0005178	integrin binding
Negative	SYK, VAV1	2	84	0.0455	GO:0007229	integrin-mediated signaling pathway
Negative	CD86, IL1B	2	45	0.0364	HSA-6783783	Interleukin-10 signaling
Negative	ADCY7, ADRB2, APAF1, BCL2A1, CSF1R, IL1B, LCP1, LY96, P2RY12, PIK3CG, SYK, VAV1	12	1528	2.00E-04	GO:0035556	intracellular signal transduction
Negative	ADRB2, CSF1R, CX3CR1, CYBB, EVI2B, LY96, P2RY12, STAB1, TNFRSF11A	9	1641	0.0293	GO:0031226	intrinsic component of plasma membrane
Negative	CD86, PIK3CG, SYK	3	183	0.0291	hsa05167	Kaposi's sarcoma-associated herpesvirus infection
Negative	CD86, CSF1R, PIK3CG, SLA, SYK, VAV1	6	835	0.044	GO:0016301	kinase activity
Negative	APAF1, IL1B	2	54	0.0291	hsa05134	Legionellosis
Negative	CYBB, IL1B	2	70	0.034	hsa05140	Leishmaniasis
Negative	APAF1, CX3CR1, CYBB, LCP1, PIK3CG, SKAP2, SYK, VAV1	8	894	0.0019	GO:0045321	leukocyte activation
Negative	APAF1, CX3CR1, CYBB, LCP1, PIK3CG, SYK	6	616	0.0059	GO:0002366	leukocyte activation involved in immune response
Negative	IL1B, SYK	2	49	0.0218	GO:0007159	leukocyte cell-cell adhesion
Negative	CX3CR1, IL1B, PIK3CG, SYK, TNFRSF11A, VAV1	6	130	2.28e-5	GO:0030595	leukocyte chemotaxis
Negative	CSF1R, SYK, TNFRSF11A, VAV1	4	313	0.0153	GO:0002521	leukocyte differentiation
Negative	CYBB, PXN, VAV1	3	112	0.0148	hsa04670	Leukocyte transendothelial migration
Negative	IL1B, LY96	2	31	0.0124	GO:0031663	lipopolysaccharide-mediated signaling pathway
Negative	ADRB2, APAF1, ARRB2, BCL2A1, CENPF, CX3CR1, CYBB, IL1B, LCP1, MCFD2, P2RY12, PIK3CG, PXN, RAB43, SLA, STAB1, SYK, TLN2, TNFRSF11A, VAV1	20	5233	0.0011	GO:0051179	localization
Negative	ARRB2, CSF1R, CX3CR1, IL1B, LCP1, P2RY12, PIK3CG, PXN, SLA, SYK, TNFRSF11A, VAV1	12	1144	2.28e-5	GO:0040011	locomotion
Negative	LCP1, PIK3CG, SKAP2, SYK, VAV1	5	358	0.0044	GO:0046649	lymphocyte activation
Negative	CX3CR1, SYK	2	11	0.0033	GO:0002281	macrophage activation involved in immune response
Negative	ADCY7, ADRB2, ARRB2, BCL2A1, CD86, CSF1R, CX3CR1, CYBB, CYTH4, EVI2B, LCP1, LY96, MCFD2, P2RY12, PIK3CG, PXN, RAB43, SKAP2, SLA, STAB1, SUSD1, SYK, TGFBI, TLN2, TNFRSF11A, VAV1	26	8420	0.0026	GO:0016020	membrane
Negative	ADRB2, ARRB2, CYTH4, MCFD2, RAB43	5	612	0.0386	HSA-199991	Membrane Trafficking
Negative	ADRB2, ARRB2, CX3CR1, IL1B	4	316	0.0157	GO:0050804	modulation of chemical synaptic transmission
Negative	ADCY7, ARRB2	2	91	0.0461	hsa05032	Morphine addiction
Negative	ARRB2, CSF1R, CX3CR1, IL1B, LCP1, MYO1F, P2RY12, PIK3CG, PXN, SLA, SYK, TNFRSF11A, VAV1	13	1355	2.28e-5	GO:0006928	movement of cell or subcellular component
Negative	ADCY7, CD86, CX3CR1, IL1B, LY96, RAB43, STAB1, SYK, TNFRSF11A	9	2222	0.0466	GO:0051704	multi-organism process
Negative	ADCY7, ADRB2, IL1B, TNFRSF11A	4	283	0.0119	GO:0048871	multicellular organismal homeostasis
Negative	ADCY7, ADRB2, APAF1, ARRB2, CENPF, CSF1R, CX3CR1, EVI2B, IL1B, LCP1, P2RY12, PIK3CG, PXN, SCPEP1, SYK, TGFBI, TNFRSF11A, VAV1	18	6507	0.0465	GO:0032501	multicellular organismal process
Negative	APAF1, CX3CR1, CYBB, PIK3CG, SYK	5	519	0.0143	GO:0002275	myeloid cell activation involved in immune response
Negative	CSF1R, EVI2B, TNFRSF11A	3	203	0.0283	GO:0030099	myeloid cell differentiation
Negative	CX3CR1, IL1B, PIK3CG, SYK, TNFRSF11A, VAV1	6	103	2.28e-5	GO:0097529	myeloid leukocyte migration
Negative	ARRB2, BCL2A1, CSF1R, CX3CR1, EVI2B, IL1B, PIK3CG	7	859	0.0057	GO:0043066	negative regulation of apoptotic process
Negative	ARRB2, CX3CR1, IL1B	3	218	0.0325	GO:2001234	negative regulation of apoptotic signaling pathway
Negative	ADCY7, ADRB2, APAF1, ARRB2, BCL2A1, CENPF, CSF1R, CX3CR1, EVI2B, IL1B, LY96, P2RY12, PIK3CG, SKAP2, STAB1, TGFBI	16	4953	0.0223	GO:0048519	negative regulation of biological process
Negative	ADRB2, SCPEP1	2	46	0.0201	GO:0045776	negative regulation of blood pressure
Negative	ADRB2, APAF1, ARRB2, BCL2A1, CENPF, CSF1R, CX3CR1, EVI2B, IL1B, LY96, P2RY12, PIK3CG, SKAP2, TGFBI	14	4454	0.0462	GO:0048523	negative regulation of cellular process
Negative	CX3CR1, IL1B	2	37	0.0157	GO:2001240	negative regulation of extrinsic apoptotic signaling pathway in absence of ligand
Negative	IL1B, PIK3CG	2	22	0.0077	GO:0050995	negative regulation of lipid catabolic process
Negative	IL1B, PIK3CG	2	84	0.0455	GO:0045833	negative regulation of lipid metabolic process
Negative	ADCY7, ADRB2, ARRB2, CX3CR1, IL1B, PIK3CG, STAB1	7	1098	0.0159	GO:0051241	negative regulation of multicellular organismal process
Negative	ADRB2, PIK3CG	2	24	0.0088	GO:0045932	negative regulation of muscle contraction
Negative	ARRB2, LY96	2	38	0.0159	GO:0034122	negative regulation of toll-like receptor signaling pathway
Negative	IL1B, PIK3CG, SYK, VAV1	4	59	1.9e-4	GO:0030593	neutrophil chemotaxis
Negative	BCL2A1, IL1B, LY96, SYK, TNFRSF11A	5	93	7.49e-5	hsa04064	NF-kappa B signaling pathway
Negative	SLA, SYK	2	51	0.0451	GO:0004715	non-membrane spanning protein tyrosine kinase activity
Negative	CSF1R, TNFRSF11A	2	38	0.0159	GO:0030316	osteoclast differentiation
Negative	CSF1R, IL1B, SYK, TNFRSF11A	4	124	0.0019	hsa04380	Osteoclast differentiation
Negative	SLA, SYK	2	48	0.0215	GO:0038083	peptidyl-tyrosine autophosphorylation
Negative	CSF1R, SLA, SYK	3	195	0.0265	GO:0018108	peptidyl-tyrosine phosphorylation
Negative	IL1B, LY96	2	74	0.0349	hsa05133	Pertussis
Negative	CYTH4, SKAP2, VAV1	3	194	0.0495	PF00169	PH domain
Negative	CYBB, RAB43, SYK	3	122	0.0293	GO:0045335	phagocytic vesicle
Negative	CD86, CSF1R, PIK3CG, VAV1	4	211	0.0053	GO:0046488	phosphatidylinositol metabolic process
Negative	CD86, PIK3CG, VAV1	3	103	0.0077	GO:0046854	phosphatidylinositol phosphorylation
Negative	CD86, PIK3CG, VAV1	3	68	0.0106	GO:0046934	phosphatidylinositol-4, 5-bisphosphate 3-kinase activity
Negative	CSF1R, PIK3CG	2	62	0.0291	GO:0048015	phosphatidylinositol-mediated signaling
Negative	ADCY7, CYTH4, PIK3CG, SYK	4	145	0.0028	hsa04072	Phospholipase D signaling pathway
Negative	ADRB2, ARRB2, CENPF, CSF1R, CX3CR1, CYBB, EVI2B, GINS2, LCP1, MCFD2, MYO1F, P2RY12, PIK3CG, PXN, RAB43, SKAP2, SLA, SYK, TAGAP, TGFBI, TLN2, TNFRSF11A, VAV1	23	8066	0.0369	KW-0597	Phosphoprotein
Negative	CD86, CSF1R, IL1B, PIK3CG, SLA, SYK, VAV1	7	1236	0.0249	GO:0016310	phosphorylation
Negative	CD86, CSF1R, PIK3CG, SLA, SYK, VAV1	6	767	0.0378	GO:0016773	phosphotransferase activity. alcohol group as acceptor
Negative	SYK, VAV1	2	37	0.0388	GO:0001784	phosphotyrosine residue binding
Negative	ADCY7, ADRB2, ARRB2, CD86, CSF1R, CX3CR1, CYBB, CYTH4, EVI2B, LCP1, LY96, P2RY12, PIK3CG, PXN, SKAP2, SLA, STAB1, SYK, TGFBI, TLN2, TNFRSF11A, VAV1	22	5159	3.7e-4	GO:0005886	plasma membrane
Negative	ADRB2, ARRB2, CSF1R, CX3CR1, CYBB, EVI2B, LCP1, LY96, P2RY12, SLA, STAB1, SYK, TNFRSF11A	13	2651	0.0103	GO:0044459	plasma membrane part
Negative	ARRB2, P2RY12, PIK3CG, SYK, VAV1	5	120	1.3e-4	GO:0030168	platelet activation
Negative	ADCY7, P2RY12, PIK3CG, SYK, TLN2	5	123	1.4e-4	hsa04611	Platelet activation
Negative	ARRB2, P2RY12, PIK3CG, SYK, VAV1	5	256	0.0086	HSA-76002	Platelet activation, signaling and aggregation
Negative	P2RY12, PIK3CG	2	25	0.0093	GO:0070527	platelet aggregation
Negative	IL1B, PIK3CG, TNFRSF11A	3	26	4.9e-4	GO:0002675	positive regulation of acute inflammatory response
Negative	CD86, SYK	2	45	0.0195	GO:0046638	positive regulation of alpha-beta T cell differentiation
Negative	CX3CR1, CYBB, IL1B	3	162	0.0187	GO:0045766	positive regulation of angiogenesis
Negative	ADRB2, SCPEP1	2	57	0.0265	GO:0097755	positive regulation of blood vessel diameter
Negative	SYK, TNFRSF11A	2	17	0.0054	GO:0045780	positive regulation of bone resorption
Negative	ADRB2, APAF1, CSF1R, IL1B, P2RY12, PIK3CG, SYK, TAGAP, TNFRSF11A, VAV1	10	1381	0.0015	GO:0043085	positive regulation of catalytic activity
Negative	CD86, IL1B, P2RY12, SYK, VAV1	5	375	0.005	GO:0045785	positive regulation of cell adhesion
Negative	P2RY12, SYK	2	18	0.0058	GO:0033630	positive regulation of cell adhesion mediated by integrin
Negative	ARRB2, CD86, CX3CR1, EVI2B, IL1B, P2RY12, SYK	7	908	0.0074	GO:0045597	positive regulation of cell differentiation
Negative	CD86, CSF1R, CX3CR1, IL1B, SYK, TNFRSF11A	6	878	0.0215	GO:0008284	positive regulation of cell population proliferation
Negative	ADRB2, ARRB2, IL1B, LCP1, P2RY12, PXN, SYK	7	1128	0.0177	GO:0051130	positive regulation of cellular component organization
Negative	ADRB2, APAF1, ARRB2, CD86, CSF1R, CYBB, IL1B, P2RY12, PIK3CG, SYK, TNFRSF11A	11	3060	0.046	GO:0031325	positive regulation of cellular metabolic process
Negative	ADRB2, APAF1, ARRB2, BCL2A1, CD86, CSF1R, CX3CR1, CYBB, EVI2B, IL1B, LCP1, LY96, P2RY12, PIK3CG, PXN, SKAP2, SLA, SYK, TNFRSF11A, VAV1	20	4898	5.00E-04	GO:0048522	positive regulation of cellular process
Negative	ADRB2, APAF1, ARRB2, CSF1R, IL1B, PIK3CG, SYK, TNFRSF11A	8	1496	0.0199	GO:0032270	positive regulation of cellular protein metabolic process
Negative	CSF1R, IL1B	2	56	0.026	GO:0032722	positive regulation of chemokine production
Negative	CD86, CYBB, IL1B, SYK	4	58	1.8e-4	GO:0042108	positive regulation of cytokine biosynthetic process
Negative	CD86, CSF1R, CYBB, IL1B, LY96, SYK	6	390	0.0011	GO:0001819	positive regulation of cytokine production
Negative	CSF1R, IL1B, SYK	3	117	0.01	GO:0050715	positive regulation of cytokine secretion
Negative	IL1B, LY96, PIK3CG, SYK, TNFRSF11A, VAV1	6	365	8.3e-4	GO:0031349	positive regulation of defense response
Negative	ADRB2, ARRB2, CD86, CX3CR1, CYBB, EVI2B, IL1B, P2RY12, SYK	9	1286	0.0033	GO:0051094	positive regulation of developmental process
Negative	ARRB2, IL1B, SYK	3	129	0.0124	GO:0045807	positive regulation of endocytosis
Negative	ARRB2, CSF1R, TNFRSF11A	3	196	0.0266	GO:0070374	positive regulation of ERK1 and ERK2 cascade
Negative	IL1B, TNFRSF11A	2	7	0.0019	GO:0031622	positive regulation of fever generation
Negative	IL1B, SYK	2	14	0.0044	GO:0032725	positive regulation of granulocyte macrophage colony-stimulating factor production
Negative	CD86, IL1B, SYK, VAV1	4	186	0.004	GO:0002699	positive regulation of immune effector process
Negative	CD86, IL1B, LY96, SKAP2, SYK, VAV1	6	589	0.0051	GO:0050778	positive regulation of immune response
Negative	CD86, EVI2B, IL1B, LY96, P2RY12, SKAP2, SYK, VAV1	8	882	0.0018	GO:0002684	positive regulation of immune system process
Negative	LY96, SYK, VAV1	3	259	0.0466	GO:0045089	positive regulation of innate immune response
Negative	CD86, IL1B	2	12	0.0036	GO:0045086	positive regulation of interleukin-2 biosynthetic process
Negative	CD86, SYK	2	24	0.0088	GO:0032753	positive regulation of interleukin-4 production
Negative	ADRB2, ARRB2, CD86, CSF1R, IL1B, P2RY12, PIK3CG, SYK, TNFRSF11A, VAV1	10	959	1.6e-4	GO:1902533	positive regulation of intracellular signal transduction
Negative	ADRB2, ARRB2, IL1B, P2RY12, TNFRSF11A	5	252	0.0015	GO:0043270	positive regulation of ion transport
Negative	IL1B, SYK, TNFRSF11A	3	126	0.0119	GO:0046330	positive regulation of JNK cascade
Negative	SYK, TNFRSF11A	2	71	0.0359	GO:0043507	positive regulation of JUN kinase activity
Negative	ADRB2, CSF1R, IL1B, P2RY12, PIK3CG, SYK, TNFRSF11A	7	553	8.7e-4	GO:0033674	positive regulation of kinase activity
Negative	CD86, EVI2B, SYK	3	139	0.0144	GO:1902107	positive regulation of leukocyte differentiation
Negative	IL1B, SYK, VAV1	3	109	0.0088	GO:0002705	positive regulation of leukocyte mediated immunity
Negative	IL1B, VAV1	2	88	0.0479	GO:0002708	positive regulation of lymphocyte mediated immunity
Negative	IL1B, PIK3CG, SYK, TNFRSF11A	4	264	0.0097	GO:0043406	positive regulation of MAP kinase activity
Negative	ADRB2, ARRB2, CSF1R, IL1B, PIK3CG, SYK, TNFRSF11A	7	512	5.9e-4	GO:0043410	positive regulation of MAPK cascade
Negative	ADRB2, ARRB2, CD86, CSF1R, CX3CR1, CYBB, EVI2B, IL1B, LY96, P2RY12, SYK, TNFRSF11A	12	1551	2.2e-4	GO:0051240	positive regulation of multicellular organismal process
Negative	ARRB2, CSF1R, SYK	3	180	0.0226	GO:0050731	positive regulation of peptidyl-tyrosine phosphorylation
Negative	ADRB2, ARRB2, CSF1R, IL1B, P2RY12, PIK3CG, SYK, TNFRSF11A	8	984	0.003	GO:0042327	positive regulation of phosphorylation
Negative	IL1B, TNFRSF11A	2	10	0.0029	GO:0032308	positive regulation of prostaglandin secretion
Negative	ARRB2, CD86, P2RY12, PIK3CG, VAV1	5	157	2.8e-4	GO:0051897	positive regulation of protein kinase B signaling
Negative	ADRB2, APAF1, ARRB2, CD86, CSF1R, CYBB, IL1B, PIK3CG, SYK, TNFRSF11A	10	1587	0.0032	GO:0051247	positive regulation of protein metabolic process
Negative	ADRB2, CSF1R, IL1B, PIK3CG, SYK, TNFRSF11A	6	340	6.00E-04	GO:0071902	positive regulation of protein serine/threonine kinase activity
Negative	ARRB2, SYK	2	26	0.0097	GO:0002092	positive regulation of receptor internalization
Negative	IL1B, LY96, P2RY12, PIK3CG, TNFRSF11A	5	291	0.0023	GO:0032103	positive regulation of response to external stimulus
Negative	CSF1R, IL1B, SYK, TNFRSF11A	4	393	0.026	GO:0051047	positive regulation of secretion
Negative	ADRB2, APAF1, ARRB2, CD86, CSF1R, IL1B, LY96, P2RY12, PIK3CG, SKAP2, SLA, SYK, TNFRSF11A, VAV1	14	1493	2.28e-5	GO:0009967	positive regulation of signal transduction
Negative	CD86, IL1B, SYK, VAV1	4	193	0.0044	GO:0050870	positive regulation of T cell activation
Negative	ADRB2, ARRB2, CSF1R, IL1B, P2RY12, SYK, TNFRSF11A	7	892	0.0067	GO:0051050	positive regulation of transport
Negative	CYBB, LY96	2	67	0.0325	GO:0032760	positive regulation of tumor necrosis factor production
Negative	CD86, CYBB, LY96	3	70	0.0036	GO:1903557	positive regulation of tumor necrosis factor superfamily cytokine production
Negative	CSF1R, SLA, SYK	3	198	0.027	GO:0046777	protein autophosphorylation
Negative	ADRB2, APAF1, ARRB2, BCL2A1, CENPF, CSF1R, CX3CR1, CYBB, CYTH4, IL1B, LCP1, MYO1F, P2RY12, PIK3CG, PXN, SKAP2, SLA, SYK, TAGAP, TGFBI, TLN2, TNFRSF11A, VAV1	23	6605	0.0017	GO:0005515	protein binding
Negative	IL1B, P2RY12	2	35	0.0146	GO:0043491	protein kinase B signaling
Negative	CSF1R, SLA, SYK	3	180	0.0451	GO:0004713	protein tyrosine kinase activity
Negative	ADRB2, ARRB2, CENPF, IL1B, LCP1, PXN, STAB1, SYK, TGFBI, TLN2	10	968	5.00E-04	GO:0044877	protein-containing complex binding
Negative	ADCY7, CSF1R, TLN2	3	203	0.0295	hsa04015	Rap1 signaling pathway
Negative	ARRB2, SYK	2	56	0.026	GO:0031623	receptor internalization
Negative	ADRB2, ARRB2, STAB1, SYK	4	209	0.0051	GO:0006898	receptor-mediated endocytosis
Negative	SYK, VAV1	2	60	0.0486	HSA-2029482	Regulation of actin dynamics for phagocytic cup formation
Negative	ARRB2, CSF1R, CX3CR1, CYBB, IL1B, STAB1	6	961	0.0285	GO:0022603	regulation of anatomical structure morphogenesis
Negative	CX3CR1, CYBB, IL1B, STAB1	4	277	0.0112	GO:0045765	regulation of angiogenesis
Negative	APAF1, ARRB2, BCL2A1, CSF1R, CX3CR1, EVI2B, IL1B, PIK3CG, TNFRSF11A, VAV1	10	1501	0.0023	GO:0042981	regulation of apoptotic process
Negative	APAF1, ARRB2, CX3CR1, IL1B	4	388	0.025	GO:2001233	regulation of apoptotic signaling pathway
Negative	ADCY7, ADRB2, APAF1, ARRB2, BCL2A1, CD86, CENPF, CSF1R, CX3CR1, CYBB, CYTH4, EVI2B, IL1B, LCP1, LY96, P2RY12, PIK3CG, PXN, SKAP2, SLA, STAB1, SYK, TAGAP, TGFBI, TNFRSF11A, VAV1	26	11116	0.038	GO:0050789	regulation of biological process
Negative	ADCY7, ADRB2, ARRB2, CSF1R, CX3CR1, IL1B, P2RY12, PIK3CG, SCPEP1, SYK, TLN2, TNFRSF11A, VAV1	13	3559	0.0226	GO:0065008	regulation of biological quality
Negative	ADCY7, ARRB2, P2RY12, PIK3CG, SYK, VAV1	6	483	0.0025	GO:0050878	regulation of body fluid levels
Negative	CSF1R, SYK, TNFRSF11A	3	38	0.0011	GO:0045124	regulation of bone resorption
Negative	ARRB2, P2RY12, PIK3CG	3	236	0.0386	GO:0051924	regulation of calcium ion transport
Negative	ADRB2, APAF1, ARRB2, CSF1R, IL1B, P2RY12, PIK3CG, SYK, TAGAP, TNFRSF11A, VAV1	11	2249	0.0082	GO:0050790	regulation of catalytic activity
Negative	CD86, IL1B, P2RY12, PIK3CG, SYK, TGFBI, VAV1	7	623	0.0016	GO:0030155	regulation of cell adhesion
Negative	P2RY12, PIK3CG, SYK	3	41	0.0013	GO:0033628	regulation of cell adhesion mediated by integrin
Negative	CD86, CSF1R, CX3CR1, IL1B, SKAP2, SLA, SYK, TNFRSF11A	8	1594	0.026	GO:0042127	regulation of cell population proliferation
Negative	ADRB2, APAF1, ARRB2, CENPF, CSF1R, IL1B, LCP1, P2RY12, PXN, SYK	10	2306	0.0232	GO:0051128	regulation of cellular component organization
Negative	ADCY7, ADRB2, APAF1, ARRB2, BCL2A1, CD86, CENPF, CSF1R, CX3CR1, CYBB, CYTH4, EVI2B, IL1B, LCP1, LY96, P2RY12, PIK3CG, PXN, SKAP2, SLA, SYK, TAGAP, TGFBI, TNFRSF11A, VAV1	25	10484	0.039	GO:0050794	regulation of cellular process
Negative	ADCY7, ARRB2, CD86, CSF1R, CYBB, IL1B, LY96, SYK	8	615	2.8e-4	GO:0001817	regulation of cytokine production
Negative	ADCY7, ARRB2, IL1B, LY96, PIK3CG, SYK, TNFRSF11A, VAV1	8	676	4.4e-4	GO:0031347	regulation of defense response
Negative	ADRB2, ARRB2, CD86, CENPF, CSF1R, CX3CR1, CYBB, EVI2B, IL1B, P2RY12, STAB1, SYK	12	2416	0.0048	GO:0050793	regulation of developmental process
Negative	ARRB2, IL1B, SYK, TNFRSF11A	4	403	0.027	GO:0051090	regulation of DNA-binding transcription factor activity
Negative	ARRB2, CSF1R, IL1B, SYK, TNFRSF11A	5	274	0.0019	GO:0070372	regulation of ERK1 and ERK2 cascade
Negative	IL1B, SYK, TNFRSF11A	3	18	2.6e-4	GO:0032303	regulation of icosanoid secretion
Negative	ARRB2, CD86, IL1B, SYK, VAV1	5	362	0.0046	GO:0002697	regulation of immune effector process
Negative	ADCY7, ARRB2, CD86, IL1B, LY96, SKAP2, SYK, VAV1	8	873	0.0018	GO:0050776	regulation of immune response
Negative	ADCY7, ARRB2, CD86, EVI2B, IL1B, LY96, P2RY12, SKAP2, SYK, VAV1	10	1391	0.0015	GO:0002682	regulation of immune system process
Negative	ADCY7, IL1B, PIK3CG, TNFRSF11A	4	338	0.0181	GO:0050727	regulation of inflammatory response
Negative	ARRB2, LY96, SYK, VAV1	4	361	0.0213	GO:0045088	regulation of innate immune response
Negative	ADRB2, ARRB2, CD86, CSF1R, CYTH4, IL1B, P2RY12, PIK3CG, SYK, TAGAP, TNFRSF11A, VAV1	12	1764	5.1e-4	GO:1902531	regulation of intracellular signal transduction
Negative	ADRB2, ARRB2, CYBB, IL1B, P2RY12, PIK3CG, SYK, TNFRSF11A	8	618	2.8e-4	GO:0043269	regulation of ion transport
Negative	ARRB2, IL1B, SYK, VAV1	4	176	0.0034	GO:0002703	regulation of leukocyte mediated immunity
Negative	ADCY7, ADRB2	2	53	0.0291	hsa04923	Regulation of lipolysis in adipocytes
Negative	ADRB2, ARRB2, CSF1R, CX3CR1, CYBB, IL1B, LCP1, P2RY12, PIK3CG, SYK, TNFRSF11A	11	2524	0.0159	GO:0032879	regulation of localization
Negative	ARRB2, IL1B, VAV1	3	133	0.0132	GO:0002706	regulation of lymphocyte mediated immunity
Negative	ADRB2, ARRB2, P2RY12, PIK3CG	4	360	0.0212	GO:0010959	regulation of metal ion transport
Negative	ADRB2, APAF1, ARRB2, CSF1R, CYTH4, IL1B, P2RY12, PIK3CG, SYK, TAGAP, TNFRSF11A, VAV1	12	3322	0.0325	GO:0065009	regulation of molecular function
Negative	ADRB2, ARRB2, CD86, CENPF, CX3CR1, CYBB, EVI2B, IL1B, P2RY12, STAB1, SYK	11	1876	0.0028	GO:2000026	regulation of multicellular organismal development
Negative	ADCY7, ADRB2, ARRB2, CD86, CENPF, CSF1R, CX3CR1, CYBB, EVI2B, IL1B, LY96, P2RY12, PIK3CG, STAB1, SYK, TNFRSF11A	16	2788	1.7e-4	GO:0051239	regulation of multicellular organismal process
Negative	ARRB2, VAV1	2	37	0.0157	GO:0042269	regulation of natural killer cell mediated cytotoxicity
Negative	ADRB2, ARRB2, CENPF, CSF1R, IL1B, LCP1, PXN	7	1155	0.0192	GO:0033043	regulation of organelle organization
Negative	IL1B, SYK	2	69	0.0341	GO:0050764	regulation of phagocytosis
Negative	ADCY7, IL1B, LY96, P2RY12, PIK3CG, SYK, TNFRSF11A	7	732	0.0031	GO:0032101	regulation of response to external stimulus
Negative	ADCY7, ADRB2, APAF1, ARRB2, CD86, CSF1R, CX3CR1, CYTH4, IL1B, LY96, P2RY12, PIK3CG, PXN, SKAP2, SLA, SYK, TAGAP, TNFRSF11A, VAV1	19	3882	1.3e-4	GO:0048583	regulation of response to stimulus
Negative	CSF1R, IL1B, P2RY12, SYK, TNFRSF11A	5	728	0.0378	GO:0051046	regulation of secretion
Negative	ADRB2, APAF1, ARRB2, CD86, CSF1R, CX3CR1, CYTH4, IL1B, LY96, P2RY12, PIK3CG, PXN, SKAP2, SLA, SYK, TAGAP, TNFRSF11A, VAV1	18	3033	2.58e-5	GO:0009966	regulation of signal transduction
Negative	SYK, VAV1	2	21	0.0208	HSA-912631	Regulation of signaling by CBL
Negative	ADRB2, ARRB2, CSF1R, CYBB, IL1B, LCP1, P2RY12, PIK3CG, SYK, TNFRSF11A	10	1732	0.0051	GO:0051049	regulation of transport
Negative	ARRB2, CYBB, LY96	3	115	0.0097	GO:0032680	regulation of tumor necrosis factor production
Negative	ARRB2, CD86, CYBB, LY96	4	119	0.0013	GO:1903555	regulation of tumor necrosis factor superfamily cytokine production
Negative	CYBB, PIK3CG	2	16	0.0051	GO:0045730	respiratory burst
Negative	ADRB2, APAF1, ARRB2, CYBB, IL1B, TNFRSF11A	6	1052	0.0393	GO:0009628	response to abiotic stimulus
Negative	IL1B, P2RY12	2	35	0.0146	GO:0033198	response to ATP
Negative	CX3CR1, IL1B, LY96, STAB1, SYK, TNFRSF11A	6	555	0.0042	GO:0009617	response to bacterium
Negative	APAF1, CX3CR1, IL1B, LY96, STAB1, SYK, TNFRSF11A	7	869	0.0059	GO:0009607	response to biotic stimulus
Negative	ADCY7, ADRB2, APAF1, ARRB2, CD86, CENPF, CSF1R, CX3CR1, CYBB, IL1B, LCP1, LY96, P2RY12, PIK3CG, PXN, RAB43, SYK, TNFRSF11A, VAV1	19	4153	2.6e-4	GO:0042221	response to chemical
Negative	ADCY7, ADRB2, APAF1, ARRB2, CX3CR1, CYBB, P2RY12, PIK3CG, PXN, SYK	10	1353	0.0013	GO:0009719	response to endogenous stimulus
Negative	ADRB2, APAF1, ARRB2, CSF1R, CX3CR1, CYBB, IL1B, LY96, P2RY12, PIK3CG, STAB1, SYK, TNFRSF11A, VAV1	14	1857	6.19e-5	GO:0009605	response to external stimulus
Negative	CX3CR1, IL1B, LY96, TNFRSF11A	4	298	0.0136	GO:0032496	response to lipopolysaccharide
Negative	APAF1, CYBB, IL1B, P2RY12	4	208	0.0051	GO:0007584	response to nutrient
Negative	ADRB2, APAF1, CYBB, IL1B, P2RY12	5	455	0.0094	GO:0031667	response to nutrient levels
Negative	ADCY7, ADRB2, CYBB, IL1B, P2RY12, PIK3CG, PXN, SYK	8	876	0.0018	GO:0010243	response to organonitrogen compound
Negative	IL1B, P2RY12, PIK3CG	3	138	0.0143	GO:0046683	response to organophosphorus
Negative	ADCY7, ADRB2, CX3CR1, CYBB, IL1B, LY96, P2RY12, PIK3CG, PXN, TNFRSF11A	10	1427	0.0018	GO:1901700	response to oxygen-containing compound
Negative	ADCY7, ADRB2, CYBB, PXN	4	431	0.0319	GO:1901652	response to peptide
Negative	IL1B, P2RY12, PIK3CG	3	151	0.0163	GO:0014074	response to purine-containing compound
Negative	ADCY7, ADRB2, APAF1, ARRB2, BCL2A1, CD86, CENPF, CSF1R, CX3CR1, CYBB, GINS2, IL1B, LCP1, LY96, P2RY12, PIK3CG, PXN, RAB43, SKAP2, SLA, STAB1, SYK, TAGAP, TGFBI, TNFRSF11A, VAV1	26	7824	2.7e-4	GO:0050896	response to stimulus
Negative	ADRB2, APAF1, ARRB2, BCL2A1, CSF1R, CX3CR1, CYBB, GINS2, IL1B, LY96, P2RY12, PIK3CG, PXN, RAB43, SLA, STAB1, SYK, TNFRSF11A, VAV1	19	3267	2.28e-5	GO:0006950	response to stress
Negative	ARRB2, CX3CR1, P2RY12, PIK3CG, SYK, VAV1	6	547	0.004	GO:0009611	response to wounding
Negative	CD86, IL1B, TNFRSF11A	3	84	0.0087	hsa05323	Rheumatoid arthritis
Negative	ADCY7, ADRB2	2	86	0.0445	hsa04970	Salivary secretion
Negative	ADCY7, ADRB2, P2RY12	3	266	0.0484	GO:0019932	second-messenger-mediated signaling
Negative	SLA, SYK, VAV1	3	113	0.0289	IPR000980	SH2 domain
Negative	SLA, SYK, VAV1	3	108	0.0369	KW-0727	SH2 domain
Negative	SLA, SYK, VAV1	3	101	0.016	PF00017	SH2 domain
Negative	SLA, SYK, VAV1	3	113	0.0289	IPR036860	SH2 domain superfamily
Negative	MYO1F, SKAP2, SLA, VAV1	4	222	0.0227	IPR001452	SH3 domain
Negative	MYO1F, SKAP2, SLA, VAV1	4	221	0.0346	KW-0728	SH3 domain
Negative	MYO1F, SKAP2, SLA, VAV1	4	167	0.0064	PF00018	SH3 domain
Negative	MYO1F, SKAP2, SLA, VAV1	4	212	0.0227	IPR036028	SH3-like domain superfamily
Negative	SKAP2, SLA	2	57	0.0485	GO:0005070	SH3/SH2 adaptor activity
Negative	ADCY7, ADRB2, APAF1, ARRB2, BCL2A1, CD86, CSF1R, CX3CR1, CYBB, IL1B, LCP1, LY96, P2RY12, PIK3CG, PXN, SKAP2, SLA, SYK, TAGAP, TNFRSF11A, VAV1	21	4738	1.2e-4	GO:0007165	signal transduction
Negative	ADCY7, ADRB2, ARRB2, CD86, CENPF, CX3CR1, CYBB, P2RY12, PIK3CG, PXN, SYK, TAGAP, VAV1	13	2605	0.0086	HSA-162582	Signal Transduction
Negative	ADCY7, ADRB2, APAF1, ARRB2, BCL2A1, CD86, CSF1R, CX3CR1, CYBB, IL1B, LCP1, LY96, P2RY12, PIK3CG, PXN, SKAP2, SLA, STAB1, SYK, TAGAP, TNFRSF11A, VAV1	22	5108	1.00E-04	GO:0023052	signaling
Negative	PIK3CG, VAV1	2	24	0.0208	HSA-9006335	Signaling by Erythropoietin
Negative	CD86, CSF1R, IL1B, LCP1, SYK, VAV1	6	439	0.0086	HSA-449147	Signaling by Interleukins
Negative	CENPF, CYBB, TAGAP, VAV1	4	402	0.0486	HSA-194315	Signaling by Rho GTPases
Negative	ARRB2, IL1B, LCP1, PIK3CG, PXN, SLA, SYK, TGFBI	8	1513	0.044	GO:0005102	signaling receptor binding
Negative	SLA, SYK, VAV1	3	112	0.0123	SM00252	Src homology 2 domains
Negative	MYO1F, SKAP2, SLA, VAV1	4	215	0.0094	SM00326	Src homology 3 domains
Negative	ADCY7, ADRB2, ARRB2, CX3CR1, IL1B, PXN, SCPEP1, TGFBI	8	1827	0.0466	GO:0003008	system process
Negative	LCP1, PIK3CG, SYK, VAV1	4	225	0.0061	GO:0042110	T cell activation
Negative	CD86, VAV1	2	52	0.0233	GO:0031295	T cell costimulation
Negative	CSF1R, CX3CR1, P2RY12	3	237	0.039	GO:0021537	telencephalon development
Negative	ADRB2, IL1B, TNFRSF11A	3	33	7.9e-4	GO:0001659	temperature homeostasis
Negative	CD86, IL1B, LY96	3	102	0.013	hsa04620	Toll-like receptor signaling pathway
Negative	BCL2A1, CD86, CSF1R	3	169	0.0267	hsa05202	Transcriptional misregulation in cancer
Negative	ARRB2, PXN	2	88	0.0479	GO:0007179	transforming growth factor beta receptor signaling pathway
Negative	ADRB2, CSF1R, CYBB, PXN, SLA, SYK, VAV1	7	499	5.1e-4	GO:0007169	transmembrane receptor protein tyrosine kinase signaling pathway
Negative	APAF1, CSF1R, PIK3CG, SYK, TGFBI	5	615	0.0226	GO:0035239	tube morphogenesis
Negative	APAF1, IL1B, SYK	3	172	0.0267	hsa05152	Tuberculosis
Negative	CD86, IL1B	2	40	0.0236	hsa04940	Type I diabetes mellitus
Negative	MYO1F, SKAP2, VAV1	3	171	0.042	PF07653	Variant SH3 domain
Negative	MYO1F, SKAP2, VAV1	3	153	0.0385	PF14604	Variant SH3 domain
Negative	CYBB, PXN, VAV1	3	67	0.0033	GO:0048010	vascular endothelial growth factor receptor signaling pathway
Negative	CYBB, PXN, VAV1	3	95	0.0207	HSA-4420097	VEGFA-VEGFR2 Pathway
Negative	ADRB2, APAF1, ARRB2, CD86, CYBB, IL1B, LY96, MCFD2, RAB43, SLA, STAB1, SYK	12	2318	0.0103	GO:0031982	vesicle
Negative	ADRB2, APAF1, ARRB2, CYBB, MCFD2, PIK3CG, RAB43, STAB1, SYK, VAV1	10	1699	0.0046	GO:0016192	vesicle-mediated transport
Negative	ADRB2, ARRB2, CYTH4, MCFD2, RAB43, STAB1	6	649	0.0208	HSA-5653656	Vesicle-mediated transport
